# Supplementary material for: OSBPL11 is an African-specific locus associated with 25-hydroxyvitamin D concentrations and cardiometabolic health
Source: medRxiv. 2025 May 31:2025.05.27.25328359. Preprint. [Version 1] doi: 10.1101/2025.05.27.25328359 (PMC12148284; doi:10.1101/2025.05.27.25328359)
Supplement: Supplement 1 — Title: Supplementary Dataset 1. FUMA gene-based analysis results Description: Gene-based analysis results. Analyses were conducted with MAGMA v1.08, using default parameters (SNP-wide mean model) and with the African 1000 Genome Phase3 selected as reference panel. Columns are: GENE, gene Ensembl ID; CHR, chromosome; START/STOP, annotation boundaries of the gene on that chromosome; NSNPs, number of SNPs annotated to the gene that were found in the data and were not excluded based on internal SNP QC; NPARAM, number of relevant parameters used in SNP-wise (mean) model; N, sample size; ZSTAT, the Z-value for the gene, based on its (permutation) P-value (this is what is used as the measure of gene association in the gene-level analyses); P, the gene P-value, using asymptotic sampling distribution (if available); SYMBOL, Gene name. Title: Supplementary Dataset 2. MAGMA gene-set analysis output Description: Gene sets were updated for MsigDB v7.0. Total 15496 gene sets (Curated gene sets: 5500, GO terms: 9996) were tested. Curated gene sets consist of 9 data resources including KEGG, Reactome and BioCarta. GO terms consists of three categories, biological processes (bp), cellular components (cc) and molecular functions (mf). All parameters were set as default (competitive test). Columns are: VARIABLE, name of the gene set, gene covariate or interaction. Names in this column are capped at 30 (by default) characters to keep the output file more readable. FULL_NAME, the full variable name; only included if the variable names exceed the maximum length for the VARIABLE column (and the abbreviate option is not set to file mode); TYPE, denotes the type of variable, either SET or COVAR for normal gene sets and gene covariates provided in the input files; or INTER-SS or INTER-SC, for internally created interaction terms (set by set and set by covariate, respectively); NGENES, the number of genes in the data that are in the set (for gene sets and set by covariate interactions), that [file media-1.xlsx]

## Sheet: Supplementary Dataset 1
Supplementary Dataset 1. FUMA gene-based analysis results
Description: Gene-based analysis results. Analysis were conducted with MAGMA v1.08, using default parameters (SNP-wide mean model) and with the Africans 1000 Genome Phase3 selected as reference panel. Columns are: GENE, gene Ensembl ID; CHR, chromosome; START/STOP, annotation boundaries of the gene on that chromosome; NSNPs, number of SNPs annotated to the gene that were found in the data and wer…
GENE	CHR	START	STOP	NSNPS	NPARAM	N	ZSTAT	P	SYMBOL
ENSG00000186104	11	14899553	14913798	30	14	4349	5.9801	1.1147e-09	CYP2R1
ENSG00000172893	11	71139239	71163914	148	27	4349	5.7753	3.8398e-09	DHCR7
ENSG00000172890	11	71164155	71235153	457	38	4349	5.7233	5.2228e-09	NADSYN1
ENSG00000152270	11	14665269	14892350	661	48	4349	5.7204	5.3122e-09	PDE3B
ENSG00000145321	4	72607410	72669758	332	56	4349	5.6013	1.0638e-08	GC
ENSG00000129084	11	14515329	14665181	356	53	4349	4.5275	2.984e-06	PSMA1
ENSG00000133818	11	14299472	14386052	156	40	4349	4.0646	2.4054e-05	RRAS2
ENSG00000141076	16	69165194	69265033	351	35	4349	3.6587	0.00012675	CIRH1A
ENSG00000077147	10	98277866	98347209	310	46	4349	3.5969	0.00016104	TM9SF3
ENSG00000173926	5	126203406	126366500	710	34	4349	3.4895	0.00024199	2003-03-01
ENSG00000100368	22	37309670	37336491	214	46	4349	3.4399	0.00029091	CSF2RB
ENSG00000116785	1	196743925	196763203	114	14	4349	3.4245	0.00030797	CFHR3
ENSG00000167775	19	8367011	8373240	65	11	4349	3.387	0.00035331	CD320
ENSG00000143545	1	153954127	153958834	9	3	4349	3.3666	0.00038051	RAB13
ENSG00000163395	1	201159953	201198080	216	55	4349	3.3117	0.00046358	IGFN1
ENSG00000132604	16	69389464	69442474	207	46	4349	3.2802	0.00051862	TERF2
ENSG00000198911	22	42229109	42303312	306	58	4349	3.273	0.00053199	SREBF2
ENSG00000071203	11	60260251	60274903	95	12	4349	3.243	0.00059142	MS4A12
ENSG00000167774	19	8373167	8386263	92	18	4349	3.2397	0.00059827	NDUFA7
ENSG00000141086	16	67961543	67966317	27	15	4349	3.2326	0.00061337	CTRL
ENSG00000267855	19	8373490	8386280	89	18	4349	3.23	0.00061898	NDUFA7
ENSG00000143418	1	150933059	150947479	46	11	4349	3.21	0.00066357	CERS2
ENSG00000261796	3	128806418	128879879	256	47	4349	3.1749	0.00074939	ISY1-RAB43
ENSG00000254997	11	71259466	71260653	10	4	4349	3.1704	0.00076121	KRTAP5-9
ENSG00000154518	2	176040986	176049335	53	16	4349	3.1651	0.00077512	ATP5G3
ENSG00000268351	11	69587254	69587718	3	2	4349	3.149	0.00081902	AP001888.1
ENSG00000138386	2	191511472	191557492	155	31	4349	3.1435	0.00083466	NAB1
ENSG00000172780	3	128806412	128841644	121	28	4349	3.1361	0.00085595	RAB43
ENSG00000108262	17	27900487	27921072	47	20	4349	3.1172	0.00091285	GIT1
ENSG00000171421	5	1798500	1801480	27	7	4349	3.1085	0.00094028	MRPL36
ENSG00000159784	7	143050493	143059863	23	14	4349	3.1067	0.00094588	FAM131B
ENSG00000229972	3	51851620	51864876	51	11	4349	3.0987	0.00097196	IQCF3
ENSG00000233927	19	8386042	8388224	14	5	4349	3.0874	0.0010097	RPS28
ENSG00000162040	16	1961464	1968441	55	12	4349	3.0726	0.001061	HS3ST6
ENSG00000099949	22	21333751	21353327	124	48	4349	3.0654	0.001087	LZTR1
ENSG00000112494	6	167684657	167729507	455	63	4349	3.046	0.0011596	UNC93A
ENSG00000240204	7	129142320	129152773	49	18	4349	3.0406	0.0011807	SMKR1
ENSG00000197705	18	30252634	30353025	493	55	4349	2.9979	0.0013594	KLHL14
ENSG00000118690	6	109169619	109295186	744	64	4349	2.9901	0.0013943	ARMC2
ENSG00000146904	7	143087382	143105985	84	31	4349	2.9814	0.0014345	EPHA1
ENSG00000145494	5	1801514	1816719	88	17	4349	2.9731	0.0014742	NDUFS6
ENSG00000100197	22	42522501	42526908	26	10	4349	2.9315	0.0016867	CYP2D6
ENSG00000198788	11	1074875	1104419	258	62	4349	2.908	0.0018188	MUC2
ENSG00000039523	16	67552321	67580691	69	24	4349	2.8984	0.0018753	FAM65A
ENSG00000078369	1	1716729	1822495	389	25	4349	2.891	0.0019204	GNB1
ENSG00000170454	12	52817854	52828309	54	14	4349	2.8856	0.0019535	KRT75
ENSG00000132612	16	69345259	69358949	81	24	4349	2.885	0.0019572	VPS4A
ENSG00000184345	3	51895645	51897440	3	2	4349	2.882	0.0019759	IQCF2
ENSG00000168807	16	69221032	69342955	413	35	4349	2.8762	0.0020127	SNTB2
ENSG00000100583	14	77843032	77857840	85	23	4349	2.8717	0.0020415	SAMD15
ENSG00000173041	7	63980262	64023484	226	25	4349	2.871	0.0020462	ZNF680
ENSG00000120440	6	167738574	167772991	235	36	4349	2.8703	0.0020504	TTLL2
ENSG00000180530	21	16333556	16437321	412	59	4349	2.8681	0.0020647	NRIP1
ENSG00000117399	1	43824626	43828874	13	8	4349	2.8629	0.0020992	CDC20
ENSG00000168802	16	69151913	69166487	41	13	4349	2.8623	0.0021029	CHTF8
ENSG00000107833	10	103541082	103543170	9	5	4349	2.8584	0.0021291	NPM3
ENSG00000129083	11	14464986	14521573	131	22	4349	2.8583	0.0021297	COPB1
ENSG00000143543	1	153946745	153950164	13	6	4349	2.8484	0.002197	JTB
ENSG00000268800	5	162866447	162873821	22	10	4349	2.8481	0.0021991	AC112205.1
ENSG00000115966	2	175936978	176033110	397	34	4349	2.8303	0.0023254	ATF2
ENSG00000159713	16	67423712	67427438	15	7	4349	2.8156	0.0024343	TPPP3
ENSG00000130348	6	107077453	107116292	223	36	4349	2.7966	0.002582	QRSL1
ENSG00000182107	14	61744088	61748558	12	7	4349	2.7953	0.0025926	TMEM30B
ENSG00000166887	15	42450899	42500514	226	35	4349	2.7859	0.0026689	VPS39
ENSG00000237693	5	150226085	150280298	448	34	4349	2.7818	0.0027027	IRGM
ENSG00000145908	5	150273954	150284545	62	17	4349	2.7792	0.0027248	ZNF300
ENSG00000205496	11	4976002	4976943	5	3	4349	2.7754	0.0027563	OR51A2
ENSG00000145715	5	86563705	86687748	361	36	4349	2.77	0.0028028	RASA1
ENSG00000143379	1	150898739	150937213	108	23	4349	2.7686	0.0028146	SETDB1
ENSG00000213380	16	69354043	69373570	118	32	4349	2.7668	0.0028301	COG8
ENSG00000187535	16	1560428	1662111	533	50	4349	2.7658	0.0028388	IFT140
ENSG00000269636	5	150157867	150176297	103	26	4349	2.7649	0.0028472	AC010441.1
ENSG00000256235	5	150157508	150176296	107	27	4349	2.7644	0.002851	SMIM3
ENSG00000179294	17	36827961	36831187	8	5	4349	2.7613	0.002879	C17orf96
ENSG00000189050	17	58029601	58042122	36	14	4349	2.7568	0.0029188	RNFT1
ENSG00000170961	8	122624356	122653630	149	29	4349	2.7501	0.0029792	HAS2
ENSG00000224420	19	50191921	50193832	9	5	4349	2.7486	0.0029928	ADM5
ENSG00000113328	5	162864575	162873157	25	10	4349	2.7485	0.0029932	CCNG1
ENSG00000110696	11	16634679	16778428	582	51	4349	2.7481	0.0029967	C11orf58
ENSG00000240682	3	128846258	128880136	113	34	4349	2.748	0.0029983	ISY1
ENSG00000148019	9	80850978	80894606	243	47	4349	2.7403	0.0030688	CEP78
ENSG00000120697	13	37523912	37574398	201	41	4349	2.7351	0.0031183	ALG5
ENSG00000172575	15	38780304	38857776	278	81	4349	2.722	0.0032442	RASGRP1
ENSG00000204711	9	72435709	72521148	571	76	4349	2.7202	0.0032616	C9orf135
ENSG00000143390	1	151313116	151319833	15	7	4349	2.7176	0.0032882	RFX5
ENSG00000165644	10	76993727	76995788	2	1	4349	2.7166	0.0032976	COMTD1
ENSG00000107159	9	35673853	35681156	27	14	4349	2.7116	0.0033477	CA9
ENSG00000260371	16	69368994	69390209	88	26	4349	2.7075	0.0033894	RP11-343C2.9
ENSG00000186994	19	8387468	8408146	164	28	4349	2.7071	0.0033932	KANK3
ENSG00000203690	6	167770521	167797998	149	36	4349	2.705	0.0034157	TCP10
ENSG00000125966	20	33814457	33864801	225	50	4349	2.7047	0.0034178	MMP24
ENSG00000185272	21	15588451	15600693	102	24	4349	2.6996	0.0034714	RBM11
ENSG00000081237	1	198607801	198726545	474	72	4349	2.6977	0.0034912	PTPRC
ENSG00000004059	7	127228399	127231759	15	6	4349	2.6852	0.0036246	ARF5
ENSG00000100726	16	1543345	1560458	108	34	4349	2.6792	0.0036899	TELO2
ENSG00000111364	12	124086624	124105488	120	22	4349	2.6759	0.0037263	DDX55
ENSG00000164236	5	10564442	10650308	581	89	4349	2.6649	0.0038507	ANKRD33B
ENSG00000103044	16	69139467	69152622	38	14	4349	2.6639	0.0038621	HAS3
ENSG00000181061	3	42798669	42846023	189	35	4349	2.6624	0.003879	HIGD1A
ENSG00000074696	15	65822756	65870687	202	32	4349	2.6553	0.0039615	PTPLAD1
ENSG00000187391	7	77646393	79082890	8378	558	4349	2.6541	0.0039764	MAGI2
ENSG00000142233	19	49164664	49176338	43	14	4349	2.6526	0.0039933	NTN5
ENSG00000143578	1	153940010	153946839	18	8	4349	2.6504	0.0040199	CREB3L4
ENSG00000244607	3	42734155	42814745	436	55	4349	2.6496	0.0040292	CCDC13
ENSG00000106331	7	127250346	127255982	26	11	4349	2.6361	0.0041936	PAX4
ENSG00000256762	17	44076616	44077060	3	2	4349	2.6269	0.004308	STH
ENSG00000187855	12	108168162	108170421	9	6	4349	2.6264	0.0043143	ASCL4
ENSG00000258053	12	71441182	71512027	361	39	4349	2.6231	0.0043565	CTD-2021H9.3
ENSG00000132874	18	42792960	43263072	2545	237	4349	2.6148	0.004464	SLC14A2
ENSG00000137076	9	35696945	35732392	97	31	4349	2.6138	0.0044765	TLN1
ENSG00000244411	11	71238313	71239210	3	2	4349	2.6087	0.0045438	KRTAP5-7
ENSG00000106305	7	6048876	6063465	87	20	4349	2.6085	0.0045474	AIMP2
ENSG00000185917	21	37406839	37451687	219	43	4349	2.6034	0.0046148	SETD4
ENSG00000141622	18	43906772	44043103	739	129	4349	2.6003	0.0046567	RNF165
ENSG00000167077	22	42095503	42195460	510	46	4349	2.5996	0.0046666	MEI1
ENSG00000185198	19	685521	695460	105	28	4349	2.5965	0.0047088	PRSS57
ENSG00000111361	12	124104953	124118313	78	21	4349	2.5839	0.0048843	EIF2B1
ENSG00000116962	1	236139130	236228462	510	85	4349	2.5838	0.0048853	NID1
ENSG00000214013	15	42565431	42645864	557	36	4349	2.5813	0.0049218	GANC
ENSG00000122512	7	6012870	6048756	158	31	4349	2.5795	0.0049465	PMS2
ENSG00000138376	2	215590370	215674428	609	63	4349	2.5783	0.0049645	BARD1
ENSG00000131634	16	1578689	1605581	142	26	4349	2.5758	0.0049997	TMEM204
ENSG00000143851	1	202116141	202130716	75	36	4349	2.5758	0.0050004	PTPN7
ENSG00000138161	10	124591665	124639146	155	28	4349	2.5752	0.0050091	CUZD1
ENSG00000124491	6	6144318	6321246	1036	168	4349	2.5658	0.0051462	F13A1
ENSG00000104894	19	49838428	49846592	37	11	4349	2.5607	0.0052227	CD37
ENSG00000228607	11	113650469	113651222	2	1	4349	2.5551	0.0053079	CLDN25
ENSG00000170502	4	88343734	88380606	196	43	4349	2.5488	0.0054051	NUDT9
ENSG00000007545	16	1662326	1727909	282	45	4349	2.546	0.0054488	CRAMP1L
ENSG00000157315	16	69377151	69385712	41	20	4349	2.5457	0.0054526	TMED6
ENSG00000182334	11	7846584	7847519	7	3	4349	2.544	0.0054799	OR5P3
ENSG00000120533	8	110346553	110358182	49	19	4349	2.5405	0.0055349	ENY2
ENSG00000113552	5	141371314	141392606	122	22	4349	2.5401	0.0055418	GNPDA1
ENSG00000149926	16	30035748	30064299	98	22	4349	2.5398	0.0055453	FAM57B
ENSG00000183654	5	16067248	16180871	637	73	4349	2.5376	0.0055805	2011-03-01
ENSG00000148386	9	138555168	138558268	17	10	4349	2.529	0.0057202	LCN9
ENSG00000256206	11	14515329	14541890	68	18	4349	2.5237	0.0058059	PSMA1
ENSG00000232112	3	48481667	48485616	16	6	4349	2.5232	0.0058145	TMA7
ENSG00000186334	5	150656323	150683327	196	27	4349	2.5229	0.0058201	SLC36A3
ENSG00000163322	4	84382092	84444501	406	43	4349	2.5198	0.0058706	FAM175A
ENSG00000167011	7	100813774	100823557	48	15	4349	2.5197	0.0058728	NAT16
ENSG00000261884	16	67963517	67969920	21	11	4349	2.5189	0.0058866	CTC-479C5.12
ENSG00000131187	5	176829141	176836577	30	17	4349	2.518	0.0059009	F12
ENSG00000088538	3	50712672	51421629	2215	44	4349	2.5173	0.0059127	DOCK3
ENSG00000129167	11	18039111	18063973	82	20	4349	2.5126	0.005992	TPH1
ENSG00000102904	16	67840668	67866051	79	26	4349	2.5095	0.0060455	TSNAXIP1
ENSG00000108443	17	57970447	58027925	160	35	4349	2.5051	0.0061217	RPS6KB1
ENSG00000141084	16	67757005	67840555	292	51	4349	2.5021	0.0061728	RANBP10
ENSG00000082512	1	211499957	211548288	183	41	4349	2.4965	0.0062709	TRAF5
ENSG00000163762	3	149036285	149052201	85	33	4349	2.4926	0.0063405	TM4SF18
ENSG00000221938	7	143826151	143827162	6	3	4349	2.4915	0.0063594	OR2A14
ENSG00000143442	1	151375200	151431941	238	43	4349	2.4906	0.0063766	POGZ
ENSG00000116918	1	231664399	231702270	184	30	4349	2.4893	0.0064002	TSNAX
ENSG00000213185	10	124608594	124639157	109	17	4349	2.4851	0.0064764	FAM24B
ENSG00000171428	8	18027986	18081198	481	76	4349	2.4796	0.0065769	NAT1
ENSG00000141098	16	67708434	67753324	139	37	4349	2.4677	0.0067995	GFOD2
ENSG00000130037	12	5153085	5155949	10	6	4349	2.4665	0.0068216	KCNA5
ENSG00000147649	8	98656407	98740998	341	42	4349	2.466	0.0068316	MTDH
ENSG00000268098	21	37402368	37417818	70	18	4349	2.4623	0.0069019	AP000688.1
ENSG00000122877	10	64571756	64679660	535	62	4349	2.4554	0.007037	EGR2
ENSG00000156042	10	75013517	75118617	466	17	4349	2.455	0.0070435	TTC18
ENSG00000128578	7	129074274	129128240	209	37	4349	2.4547	0.007051	STRIP2
ENSG00000008130	1	1682671	1711896	136	33	4349	2.4523	0.0070973	NADK
ENSG00000171307	10	99205927	99217127	31	14	4349	2.4487	0.0071685	ZDHHC16
ENSG00000135723	16	67263290	67281561	45	14	4349	2.4461	0.0072201	FHOD1
ENSG00000179593	17	7942335	7952452	67	21	4349	2.4448	0.0072457	ALOX15B
ENSG00000142961	1	47073387	47082563	31	8	4349	2.4442	0.0072588	MOB3C
ENSG00000206053	16	1728257	1752281	76	19	4349	2.444	0.0072633	HN1L
ENSG00000074603	15	65734801	65810042	336	33	4349	2.4428	0.0072861	DPP8
ENSG00000163209	1	152974223	152976332	27	5	4349	2.4418	0.0073079	SPRR3
ENSG00000118263	2	207938861	208031991	417	82	4349	2.4414	0.007315	KLF7
ENSG00000135297	6	74171301	74218959	195	30	4349	2.4351	0.0074445	MTO1
ENSG00000231880	11	47599277	47599823	2	1	4349	2.4294	0.007561	KBTBD4
ENSG00000141337	17	66255323	66418872	922	162	4349	2.4223	0.0077122	ARSG
ENSG00000087111	17	26880401	26898890	46	20	4349	2.4217	0.0077244	PIGS
ENSG00000143387	1	150768684	150780799	16	7	4349	2.4204	0.0077525	CTSK
ENSG00000113569	5	37288239	37371283	371	39	4349	2.4166	0.0078323	NUP155
ENSG00000164402	5	132086509	132142933	262	58	4349	2.4164	0.0078383	2008-09-01
ENSG00000122643	7	33053742	33102409	278	33	4349	2.4144	0.0078806	NT5C3A
ENSG00000162073	16	3019246	3023490	23	12	4349	2.4137	0.007896	PAQR4
ENSG00000255103	1	39876151	39882154	21	9	4349	2.4135	0.0079005	KIAA0754
ENSG00000108639	17	76164639	76169608	38	15	4349	2.4109	0.0079569	SYNGR2
ENSG00000170473	12	56295197	56326402	95	12	4349	2.4101	0.0079733	WIBG
ENSG00000074621	15	65903704	65953333	174	27	4349	2.4085	0.0080097	SLC24A1
ENSG00000174450	15	23684645	23692381	61	16	4349	2.4061	0.008062	GOLGA6L2
ENSG00000136826	9	110247133	110252763	12	7	4349	2.4039	0.0081109	KLF4
ENSG00000180776	13	21950263	22033509	420	46	4349	2.4031	0.0081279	ZDHHC20
ENSG00000142224	1	206972215	207016324	208	42	4349	2.401	0.0081749	IL19
ENSG00000123444	11	47593749	47600567	20	8	4349	2.3984	0.0082328	KBTBD4
ENSG00000205476	14	99977603	100070363	693	80	4349	2.3973	0.0082572	CCDC85C
ENSG00000257008	17	72363546	72368761	23	14	4349	2.3949	0.0083126	GPR142
ENSG00000138614	15	65871091	65903627	125	26	4349	2.3945	0.008322	VWA9
ENSG00000148498	10	34398488	35104253	3716	149	4349	2.3862	0.0085114	PARD3
ENSG00000167941	17	41831099	41836156	19	11	4349	2.3846	0.0085483	SOST
ENSG00000033050	7	150904923	150924316	117	29	4349	2.3826	0.0085943	ABCF2
ENSG00000261732	16	1682260	1736716	249	40	4349	2.3803	0.0086499	LA16c-431H6.6
ENSG00000196743	5	150591711	150650001	382	67	4349	2.378	0.0087046	GM2A
ENSG00000165379	14	42076773	42373752	1550	99	4349	2.3733	0.0088158	LRFN5
ENSG00000183828	14	105639275	105647660	32	8	4349	2.3729	0.0088237	NUDT14
ENSG00000124812	6	49801970	49844809	194	45	4349	2.3721	0.0088429	CRISP1
ENSG00000273303	3	44607051	44635665	128	28	4349	2.3715	0.0088585	RP11-944L7.5
ENSG00000233828	5	86512423	86534822	66	19	4349	2.3714	0.0088603	AC008394.1
ENSG00000100417	22	41972898	41985894	68	18	4349	2.3683	0.0089362	PMM1
ENSG00000267318	17	58018269	58050462	85	26	4349	2.368	0.0089432	RP11-178C3.1
ENSG00000111676	12	7033626	7051484	48	20	4349	2.362	0.0090888	ATN1
ENSG00000170899	6	52842751	52860176	80	12	4349	2.3598	0.0091431	GSTA4
ENSG00000110169	11	6452279	6463847	59	18	4349	2.3575	0.0092003	HPX
ENSG00000100941	14	39644387	39652422	38	15	4349	2.3553	0.0092542	PNN
ENSG00000188672	1	25688740	25756683	230	38	4349	2.3535	0.0092992	RHCE
ENSG00000196345	3	44596685	44624975	149	30	4349	2.3521	0.0093334	ZKSCAN7
ENSG00000197299	15	91260558	91358859	599	80	4349	2.3504	0.0093771	BLM
ENSG00000102898	16	67880635	67906470	73	24	4349	2.3476	0.0094475	NUTF2
ENSG00000103978	15	42502730	42565861	310	37	4349	2.3456	0.0094976	TMEM87A
ENSG00000124143	20	37230577	37279678	321	76	4349	2.3441	0.0095373	ARHGAP40
ENSG00000197653	12	124247042	124420753	999	98	4349	2.344	0.0095382	DNAH10
ENSG00000100138	22	42069934	42086508	99	23	4349	2.3438	0.0095432	NHP2L1
ENSG00000164983	8	125324231	125384933	281	47	4349	2.3434	0.0095538	TMEM65
ENSG00000086232	7	6061881	6098861	169	27	4349	2.3406	0.0096253	EIF2AK1
ENSG00000115446	2	99225042	99234978	48	17	4349	2.34	0.0096418	UNC50
ENSG00000086598	12	124069078	124083116	70	18	4349	2.3397	0.0096483	TMED2
ENSG00000183726	1	25664408	25688852	104	24	4349	2.3394	0.0096574	TMEM50A
ENSG00000135932	2	231577560	231685790	382	35	4349	2.3342	0.0097917	CAB39
ENSG00000185739	16	4239375	4292081	512	89	4349	2.3307	0.009884	SRL
ENSG00000228919	4	7940728	7942022	10	2	4349	2.3254	0.010025	AC097381.1
ENSG00000160999	7	101928405	101962178	169	48	4349	2.3249	0.01004	SH2B2
ENSG00000143437	1	150782181	150849244	145	25	4349	2.3233	0.010081	ARNT
ENSG00000259900	16	69369179	69385633	71	22	4349	2.3219	0.010118	RP11-343C2.7
ENSG00000135766	1	231499497	231560790	376	19	4349	2.3216	0.010127	EGLN1
ENSG00000137693	11	101981192	102104154	587	69	4349	2.3182	0.01022	YAP1
ENSG00000249861	19	40146534	40151287	30	12	4349	2.3126	0.010372	LGALS16
ENSG00000205279	5	126984736	126994322	55	25	4349	2.3065	0.010542	CTXN3
ENSG00000135100	12	121416346	121440315	101	23	4349	2.3051	0.010579	HNF1A
ENSG00000121005	8	75896750	75946793	230	43	4349	2.305	0.010584	CRISPLD1
ENSG00000177732	20	306207	310865	29	12	4349	2.301	0.010697	SOX12
ENSG00000172346	22	41956767	41973745	54	12	4349	2.2969	0.010812	CSDC2
ENSG00000179240	11	76092357	76125663	174	42	4349	2.2932	0.010918	RP11-111M22.2
ENSG00000169567	5	130494720	130507428	89	17	4349	2.293	0.010925	HINT1
ENSG00000135114	12	121458095	121477045	76	27	4349	2.2929	0.010927	OASL
ENSG00000055957	3	52811603	52826078	68	19	4349	2.2875	0.011084	ITIH1
ENSG00000183844	21	42676139	42729358	290	59	4349	2.287	0.011098	FAM3B
ENSG00000197506	9	86890372	86955672	397	72	4349	2.2857	0.011135	SLC28A3
ENSG00000107099	9	214854	465259	2312	252	4349	2.2854	0.011143	DOCK8
ENSG00000159792	16	67927175	67963581	129	33	4349	2.2833	0.011205	PSKH1
ENSG00000159708	16	67360701	67419106	175	29	4349	2.2811	0.01127	LRRC36
ENSG00000065809	10	14560556	14816896	1753	198	4349	2.2798	0.011309	FAM107B
ENSG00000065029	6	35226686	35263762	133	25	4349	2.2789	0.011337	ZNF76
ENSG00000065717	19	2997636	3047633	360	86	4349	2.2784	0.011352	TLE2
ENSG00000157445	3	54156574	55108584	5475	407	4349	2.2765	0.011409	CACNA2D3
ENSG00000168653	1	39491990	39500308	55	11	4349	2.2764	0.011411	NDUFS5
ENSG00000063127	19	49792895	49828482	170	34	4349	2.2757	0.011432	SLC6A16
ENSG00000174173	3	101280706	101285290	24	11	4349	2.2745	0.011467	TRMT10C
ENSG00000076382	17	26904588	26926297	35	18	4349	2.2685	0.01165	SPAG5
ENSG00000104435	8	80523049	80578410	279	60	4349	2.2665	0.01171	STMN2
ENSG00000070388	19	639879	643703	34	17	4349	2.266	0.011726	FGF22
ENSG00000164902	5	125935960	125962944	130	22	4349	2.2634	0.011805	PHAX
ENSG00000049247	1	7903143	7913572	48	22	4349	2.2624	0.011837	UTS2
ENSG00000143412	1	150954493	150968110	62	20	4349	2.2616	0.011861	ANXA9
ENSG00000163131	1	150702672	150738433	64	11	4349	2.2614	0.011868	CTSS
ENSG00000149187	11	47487496	47587121	324	41	4349	2.2606	0.011893	CELF1
ENSG00000204702	6	29068386	29069658	7	2	4349	2.2601	0.011906	OR2J1
ENSG00000139842	13	113862552	113919399	282	38	4349	2.2534	0.012118	CUL4A
ENSG00000187510	12	93115281	93166231	246	55	4349	2.2502	0.01222	PLEKHG7
ENSG00000078237	12	4430371	4462338	156	33	4349	2.25	0.012226	C12orf5
ENSG00000185479	12	52840435	52845910	24	11	4349	2.2461	0.012349	KRT6B
ENSG00000080293	2	120197419	120282070	591	90	4349	2.2445	0.0124	SCTR
ENSG00000165935	12	27619743	27655118	271	26	4349	2.2444	0.012404	SMCO2
ENSG00000156738	11	60223225	60238233	47	14	4349	2.2439	0.012419	MS4A1
ENSG00000183513	2	99215773	99224978	46	12	4349	2.2413	0.012502	COA5
ENSG00000105792	7	89874488	89940377	317	46	4349	2.2408	0.012521	C7orf63
ENSG00000198055	5	176830205	176869902	146	52	4349	2.2395	0.012562	GRK6
ENSG00000166152	16	49407734	49433342	136	27	4349	2.2391	0.012576	C16orf78
ENSG00000158467	7	128864864	129070052	807	63	4349	2.2385	0.012593	AHCYL2
ENSG00000197935	6	28962562	28973093	35	13	4349	2.2367	0.012653	ZNF311
ENSG00000162188	11	62475130	62476673	5	3	4349	2.2345	0.012726	GNG3
ENSG00000142920	1	33546705	33586131	178	29	4349	2.2339	0.012746	ADC
ENSG00000196503	4	57371509	57390614	90	25	4349	2.2324	0.012795	ARL9
ENSG00000243716	16	22490442	22547842	1	1	4349	2.2303	0.012863	NPIPB5
ENSG00000157119	3	42727011	42734036	41	22	4349	2.2288	0.012915	KLHL40
ENSG00000136867	9	115913222	115926417	80	18	4349	2.2273	0.012965	SLC31A2
ENSG00000182636	15	23930565	23932450	4	2	4349	2.2251	0.013039	NDN
ENSG00000136936	9	100437191	100459639	106	14	4349	2.2242	0.013069	XPA
ENSG00000134265	18	10525902	10552758	157	31	4349	2.2225	0.013126	NAPG
ENSG00000146278	6	89790470	89794879	12	6	4349	2.2223	0.013132	PNRC1
ENSG00000077943	10	15555948	15762124	1277	117	4349	2.2218	0.013148	ITGA8
ENSG00000145358	4	101107027	101111939	32	9	4349	2.2212	0.013169	DDIT4L
ENSG00000245888	16	27279526	27301813	87	25	4349	2.2194	0.013228	CTD-3203P2.2
ENSG00000135045	9	77561497	77567802	16	8	4349	2.2174	0.013297	C9orf40
ENSG00000058600	16	22308730	22346424	96	20	4349	2.2163	0.013335	POLR3E
ENSG00000159714	16	67428322	67450736	63	17	4349	2.2155	0.013363	ZDHHC1
ENSG00000137133	9	35812957	35815351	5	3	4349	2.2149	0.013384	HINT2
ENSG00000162992	2	182537815	182545603	18	10	4349	2.2137	0.013424	NEUROD1
ENSG00000243772	19	55249980	55295776	207	33	4349	2.2124	0.013471	KIR2DL3
ENSG00000130748	19	47549165	47551888	13	5	4349	2.2115	0.013501	TMEM160
ENSG00000187650	19	5904869	5910864	36	12	4349	2.2107	0.01353	VMAC
ENSG00000183530	22	32072242	32146126	357	37	4349	2.2101	0.013551	PRR14L
ENSG00000161798	12	50355653	50359464	20	11	4349	2.2097	0.013564	AQP5
ENSG00000167261	16	68021297	68034489	48	15	4349	2.2087	0.013599	DPEP2
ENSG00000135063	9	71939488	72007371	338	54	4349	2.2083	0.013611	FAM189A2
ENSG00000101443	20	44098346	44110172	57	15	4349	2.2082	0.013614	WFDC2
ENSG00000166938	15	66585555	66626236	189	48	4349	2.2068	0.013664	DIS3L
ENSG00000103024	16	1820287	1821731	10	7	4349	2.2066	0.01367	NME3
ENSG00000165637	10	76969912	76991206	87	25	4349	2.2049	0.01373	VDAC2
ENSG00000258659	11	5640994	5665628	165	36	4349	2.2034	0.013783	TRIM34
ENSG00000102974	16	67596310	67673086	189	35	4349	2.2034	0.013784	CTCF
ENSG00000088356	20	30532758	30539895	21	12	4349	2.1981	0.013973	PDRG1
ENSG00000126705	1	27860546	27930942	203	49	4349	2.1973	0.013999	AHDC1
ENSG00000151718	4	184020446	184241930	1001	59	4349	2.1973	0.014	WWC2
ENSG00000189013	19	55236002	55325972	216	35	4349	2.1958	0.014054	KIR2DL4
ENSG00000172247	11	47611216	47616211	11	5	4349	2.1937	0.014129	C1QTNF4
ENSG00000106367	7	100797678	100804877	36	8	4349	2.1936	0.014131	AP1S1
ENSG00000230000	7	62809239	62812151	2	1	4349	2.1903	0.01425	AC006455.1
ENSG00000163689	3	58703092	59035810	1239	65	4349	2.1896	0.014275	C3orf67
ENSG00000198756	1	183898796	184006863	663	100	4349	2.1868	0.014379	COLGALT2
ENSG00000159720	16	67471917	67515140	99	26	4349	2.1867	0.014382	ATP6V0D1
ENSG00000143013	1	87794151	87814606	89	32	4349	2.185	0.014445	LMO4
ENSG00000159650	3	126200124	126236616	239	60	4349	2.183	0.01452	UROC1
ENSG00000165521	14	89078775	89259096	643	58	4349	2.1828	0.014524	EML5
ENSG00000185650	14	69254377	69263190	31	11	4349	2.1773	0.014731	ZFP36L1
ENSG00000197213	19	56700939	56709289	56	22	4349	2.175	0.014816	ZSCAN5B
ENSG00000140403	15	78556428	78574538	87	26	4349	2.1743	0.014841	DNAJA4
ENSG00000100167	22	42372276	42394225	98	22	4349	2.1731	0.014885	2003-09-01
ENSG00000185278	1	173837220	173872687	134	25	4349	2.171	0.014966	ZBTB37
ENSG00000110171	11	6469843	6495689	115	30	4349	2.1683	0.015068	TRIM3
ENSG00000234965	22	42307297	42310570	24	10	4349	2.1666	0.015134	SHISA8
ENSG00000164002	1	40974413	40982228	36	11	4349	2.1665	0.015135	EXO5
ENSG00000143457	1	150618701	150669630	148	14	4349	2.1664	0.01514	GOLPH3L
ENSG00000125245	13	99906968	99913998	26	13	4349	2.1664	0.015142	GPR18
ENSG00000213619	11	47586888	47606114	54	17	4349	2.1656	0.015172	NDUFS3
ENSG00000196715	7	65338254	65424550	299	36	4349	2.1655	0.015177	VKORC1L1
ENSG00000123838	1	207277607	207318317	195	50	4349	2.1651	0.015191	C4BPA
ENSG00000268332	1	6100630	6101399	2	1	4349	2.165	0.015195	AL035406.1
ENSG00000182307	8	146277764	146281416	15	6	4349	2.164	0.015231	C8orf33
ENSG00000177459	8	99076539	99105838	159	55	4349	2.1604	0.015372	C8orf47
ENSG00000075790	7	107220422	107269615	225	34	4349	2.1603	0.015376	BCAP29
ENSG00000038358	16	67906926	67918406	26	11	4349	2.1601	0.015382	EDC4
ENSG00000104722	8	24770525	24776607	19	11	4349	2.1598	0.015394	NEFM
ENSG00000177096	22	42470255	42475445	21	11	4349	2.1596	0.015402	FAM109B
ENSG00000116984	1	236958610	237067281	496	43	4349	2.159	0.015425	MTR
ENSG00000037042	17	40811323	40819024	39	18	4349	2.1582	0.015454	TUBG2
ENSG00000144792	3	44619715	44641186	89	26	4349	2.1551	0.015578	ZNF660
ENSG00000134755	18	28645940	28682378	152	54	4349	2.1544	0.015603	DSC2
ENSG00000167741	17	4460222	4464113	13	7	4349	2.1526	0.015676	GGT6
ENSG00000161013	5	179224597	179233952	50	20	4349	2.1524	0.015682	MGAT4B
ENSG00000110851	12	108126643	108155049	111	19	4349	2.1512	0.015732	PRDM4
ENSG00000268111	20	44095910	44107452	52	12	4349	2.1499	0.015783	AL031663.1
ENSG00000102710	13	37583449	37633850	193	42	4349	2.1462	0.015927	SUPT20H
ENSG00000105398	19	48373723	48389654	110	24	4349	2.1449	0.01598	SULT2A1
ENSG00000063169	19	48111453	48206533	574	64	4349	2.1394	0.016201	GLTSCR1
ENSG00000272195	1	245132652	245134390	6	3	4349	2.1386	0.016232	RP11-156E8.1
ENSG00000166682	11	113558272	113577095	101	28	4349	2.1374	0.016284	TMPRSS5
ENSG00000147434	8	42607763	42651535	177	31	4349	2.1362	0.016332	CHRNA6
ENSG00000260914	16	69333585	69354614	78	20	4349	2.1346	0.016396	RP11-343C2.11
ENSG00000120727	5	138677276	138705406	89	24	4349	2.1319	0.016509	PAIP2
ENSG00000120049	10	103585731	103603677	34	14	4349	2.1316	0.016521	KCNIP2
ENSG00000076201	3	47422501	47454931	58	16	4349	2.1304	0.016567	PTPN23
ENSG00000167759	19	51559463	51568371	40	16	4349	2.1304	0.016568	KLK13
ENSG00000117601	1	173872947	173886516	40	14	4349	2.1293	0.016614	SERPINC1
ENSG00000183066	22	42394729	42454460	242	32	4349	2.1267	0.016723	WBP2NL
ENSG00000197008	7	64254766	64294054	289	26	4349	2.1263	0.016739	ZNF138
ENSG00000184208	22	42084943	42094140	39	15	4349	2.1261	0.016748	C22orf46
ENSG00000082196	5	34019553	34043937	131	30	4349	2.1251	0.016788	C1QTNF3
ENSG00000136937	9	100395908	100436030	152	16	4349	2.123	0.016879	NCBP1
ENSG00000100147	22	42196683	42222303	108	30	4349	2.1208	0.016971	CCDC134
ENSG00000167074	22	41763337	41795330	143	31	4349	2.1192	0.017035	TEF
ENSG00000187801	1	40915774	40929390	66	25	4349	2.1184	0.01707	ZFP69B
ENSG00000186197	1	236511562	236648214	970	134	4349	2.1181	0.017084	EDARADD
ENSG00000156787	8	124054208	124164393	651	93	4349	2.1175	0.017107	TBC1D31
ENSG00000136925	9	100362362	100395962	159	18	4349	2.1172	0.01712	TSTD2
ENSG00000164241	5	126378250	126409184	149	28	4349	2.117	0.017128	C5orf63
ENSG00000185101	11	417933	442011	107	29	4349	2.1165	0.017153	ANO9
ENSG00000089351	19	35485688	35517375	199	37	4349	2.1147	0.017227	GRAMD1A
ENSG00000092208	14	39583427	39606177	144	30	4349	2.1133	0.017287	GEMIN2
ENSG00000179562	7	127220672	127233665	60	19	4349	2.1115	0.017366	GCC1
ENSG00000033100	7	150929575	150935908	33	11	4349	2.1113	0.017372	CHPF2
ENSG00000237102	16	67244251	67260930	46	19	4349	2.1106	0.017402	AC040160.1
ENSG00000113161	5	74632154	74657929	81	23	4349	2.1102	0.017421	HMGCR
ENSG00000143669	1	235824341	236046940	852	47	4349	2.1101	0.017425	LYST
ENSG00000170584	5	162873532	162887146	55	20	4349	2.1098	0.017437	NUDCD2
ENSG00000203832	1	148250249	148347506	2	1	4349	2.1053	0.017631	NBPF20
ENSG00000111224	12	3900213	3982608	456	54	4349	2.104	0.017689	PARP11
ENSG00000019549	8	49830249	49834299	4	2	4349	2.101	0.017822	SNAI2
ENSG00000119242	12	124403207	124457378	212	27	4349	2.0996	0.017882	CCDC92
ENSG00000176014	18	12307668	12344319	188	32	4349	2.099	0.017909	TUBB6
ENSG00000163885	3	126113782	126155399	268	62	4349	2.0985	0.017931	CCDC37
ENSG00000136828	9	129677053	129985445	994	56	4349	2.0969	0.017999	RALGPS1
ENSG00000161533	17	73937588	73975515	199	36	4349	2.0968	0.018006	ACOX1
ENSG00000265690	16	67197288	67199718	4	2	4349	2.0941	0.018127	RP11-5A19.5
ENSG00000152661	6	121756838	121770873	51	16	4349	2.0938	0.01814	GJA1
ENSG00000150627	4	176986985	177103978	658	59	4349	2.0928	0.018184	WDR17
ENSG00000146221	6	44246480	44265458	102	19	4349	2.0927	0.01819	TCTE1
ENSG00000176890	18	657604	673578	90	16	4349	2.091	0.018262	TYMS
ENSG00000137098	9	35808042	35812269	14	7	4349	2.0904	0.018291	SPAG8
ENSG00000176387	16	67464555	67471456	14	6	4349	2.0887	0.018368	HSD11B2
ENSG00000160796	3	47021173	47051193	101	24	4349	2.0873	0.018429	NBEAL2
ENSG00000269018	11	65358665	65359947	5	3	4349	2.0857	0.018505	AP001362.1
ENSG00000179388	8	22545172	22550815	10	6	4349	2.0856	0.018507	EGR3
ENSG00000182591	21	32252966	32253874	4	2	4349	2.084	0.018582	KRTAP11-1
ENSG00000182400	14	39617015	39639736	142	26	4349	2.0838	0.01859	TRAPPC6B
ENSG00000101445	20	37434348	37551667	503	94	4349	2.0837	0.018595	PPP1R16B
ENSG00000159176	1	201452658	201478584	191	47	4349	2.0812	0.018707	CSRP1
ENSG00000160190	21	43916118	44001550	616	75	4349	2.0786	0.018828	SLC37A1
ENSG00000196419	22	42017123	42060044	164	29	4349	2.0771	0.018895	XRCC6
ENSG00000171311	10	99195899	99205774	47	20	4349	2.0751	0.018988	EXOSC1
ENSG00000171723	14	66974125	67648520	2630	38	4349	2.0745	0.019017	GPHN
ENSG00000221933	7	143771275	143772288	6	3	4349	2.074	0.019042	OR2A25
ENSG00000176697	11	27676440	27743605	178	37	4349	2.0731	0.019082	BDNF
ENSG00000056050	4	170650616	170679104	143	39	4349	2.0731	0.019083	C4orf27
ENSG00000108932	17	66263167	66287408	132	35	4349	2.0725	0.019111	SLC16A6
ENSG00000182118	1	231154704	231175992	149	32	4349	2.0719	0.019135	FAM89A
ENSG00000127325	12	70037140	70093256	367	49	4349	2.0717	0.019148	BEST3
ENSG00000132254	11	6496910	6502666	21	10	4349	2.0716	0.01915	ARFIP2
ENSG00000057608	10	5807186	5884095	414	63	4349	2.0687	0.019287	GDI2
ENSG00000169228	5	176728199	176730745	7	4	4349	2.0671	0.019363	RAB24
ENSG00000163319	4	84377085	84390888	82	20	4349	2.0634	0.019539	MRPS18C
ENSG00000213316	5	179220981	179223648	14	8	4349	2.0629	0.019563	LTC4S
ENSG00000132855	1	63063158	63071830	18	9	4349	2.0626	0.019574	ANGPTL3
ENSG00000169704	3	128779610	128781249	6	3	4349	2.0624	0.019583	GP9
ENSG00000269430	21	45879814	45882078	19	9	4349	2.0621	0.019601	LRRC3DN
ENSG00000205560	22	51007290	51017899	78	17	4349	2.0617	0.019616	CPT1B
ENSG00000154529	9	43684902	43924049	37	10	4349	2.0608	0.019659	CNTNAP3B
ENSG00000165555	14	77860364	77889860	153	33	4349	2.0587	0.01976	NOXRED1
ENSG00000143409	1	150969025	150980851	37	15	4349	2.0586	0.019768	FAM63A
ENSG00000166589	16	66942025	66952887	32	14	4349	2.0568	0.019854	CDH16
ENSG00000165948	14	94547628	94570192	188	36	4349	2.0564	0.019874	IFI27L1
ENSG00000269531	12	80198742	80202321	13	5	4349	2.0551	0.019935	AC073569.1
ENSG00000117625	1	211431719	211489727	208	35	4349	2.0537	0.020001	RCOR3
ENSG00000136541	2	158175137	158184225	41	11	4349	2.0532	0.020029	ERMN
ENSG00000205439	21	46077849	46078258	5	3	4349	2.0509	0.020137	KRTAP12-3
ENSG00000130684	20	25654851	25677477	90	21	4349	2.0493	0.020218	ZNF337
ENSG00000171262	15	38746328	38779911	141	37	4349	2.0478	0.020292	FAM98B
ENSG00000164651	7	20823906	20826505	3	2	4349	2.0477	0.020295	SP8
ENSG00000151790	4	156775890	156841558	461	43	4349	2.0477	0.020297	TDO2
ENSG00000156508	6	74225473	74233520	39	18	4349	2.0473	0.020317	EEF1A1
ENSG00000110237	11	73019334	73080136	256	37	4349	2.0458	0.020386	ARHGEF17
ENSG00000213626	2	30454397	30546596	623	90	4349	2.0448	0.020435	LBH
ENSG00000151465	10	12237964	12292588	315	60	4349	2.0446	0.020448	CDC123
ENSG00000166428	14	105391153	105399574	35	14	4349	2.0424	0.020554	PLD4
ENSG00000102878	16	67197288	67203848	8	5	4349	2.0417	0.020591	HSF4
ENSG00000175567	11	73685712	73694352	59	16	4349	2.0416	0.020595	UCP2
ENSG00000182180	10	75006510	75012451	27	7	4349	2.0413	0.020611	MRPS16
ENSG00000125447	17	73232694	73258444	135	24	4349	2.0401	0.02067	GGA3
ENSG00000138944	22	44639547	44708731	600	116	4349	2.0397	0.020692	KIAA1644
ENSG00000140092	14	92335756	92414331	436	85	4349	2.0391	0.020719	FBLN5
ENSG00000112146	6	52916789	52965671	137	28	4349	2.0371	0.020822	FBXO9
ENSG00000100207	22	42556019	42739622	782	89	4349	2.0368	0.020834	TCF20
ENSG00000205857	12	7917812	7926717	35	15	4349	2.0366	0.020843	NANOGNB
ENSG00000164597	7	106842000	107204959	1484	64	4349	2.0359	0.020879	COG5
ENSG00000143452	1	150670536	150693364	81	12	4349	2.0354	0.020904	HORMAD1
ENSG00000128602	7	128828713	128853386	132	32	4349	2.0338	0.020985	SMO
ENSG00000155034	7	5470966	5553429	628	105	4349	2.03	0.021176	FBXL18
ENSG00000215187	9	35561828	35563896	6	4	4349	2.03	0.02118	FAM166B
ENSG00000151665	2	46808076	46844258	181	43	4349	2.0296	0.021199	PIGF
ENSG00000105954	7	25264189	25268105	40	13	4349	2.028	0.021279	NPVF
ENSG00000160932	8	144099399	144105249	34	15	4349	2.0279	0.021286	LY6E
ENSG00000182521	14	55880259	55923444	311	37	4349	2.0264	0.021363	TBPL2
ENSG00000167633	19	55235969	55378448	460	63	4349	2.0261	0.021375	KIR3DL1
ENSG00000112782	6	45868045	46048132	1075	106	4349	2.0261	0.02138	CLIC5
ENSG00000119760	2	27873679	27886676	50	16	4349	2.0219	0.021596	SUPT7L
ENSG00000165970	11	20620946	20680831	365	51	4349	2.0217	0.021604	SLC6A5
ENSG00000187905	22	21400249	21418457	104	39	4349	2.0213	0.021625	AC002472.13
ENSG00000164916	7	4683388	4811074	999	165	4349	2.0209	0.021646	FOXK1
ENSG00000154727	21	27106881	27144771	164	33	4349	2.0209	0.021646	GABPA
ENSG00000111845	6	10694928	10710015	105	13	4349	2.0207	0.021657	PAK1IP1
ENSG00000118655	1	114447763	114456708	30	18	4349	2.0184	0.021776	DCLRE1B
ENSG00000198570	1	211649864	211666259	103	19	4349	2.018	0.021794	RD3
ENSG00000188279	10	49199649	49207818	6	3	4349	2.0159	0.021903	FAM25C
ENSG00000103042	16	58699013	58719008	121	25	4349	2.0157	0.021915	SLC38A7
ENSG00000226976	6	37012607	37013177	1	1	4349	2.0147	0.02197	COX6A1P2
ENSG00000197683	21	31691452	31692607	8	3	4349	2.0093	0.022253	KRTAP26-1
ENSG00000132004	19	12798867	12807457	42	8	4349	2.0084	0.022302	FBXW9
ENSG00000196793	10	44051792	44070066	85	21	4349	2.0077	0.022339	ZNF239
ENSG00000185615	16	333152	337215	34	17	4349	2.0073	0.02236	PDIA2
ENSG00000100591	14	77924213	77935817	87	21	4349	2.0059	0.022433	AHSA1
ENSG00000198373	16	69796209	69975644	942	68	4349	2.0058	0.022441	WWP2
ENSG00000164032	4	100869243	100871545	5	2	4349	2.0057	0.022442	H2AFZ
ENSG00000131669	9	95883771	95896570	70	21	4349	2.0052	0.02247	NINJ1
ENSG00000197170	17	65334032	65362743	79	22	4349	2.0049	0.022489	PSMD12
ENSG00000169919	7	65425671	65447301	90	21	4349	2.0026	0.022611	GUSB
ENSG00000187714	10	50818347	50820765	13	4	4349	2.0026	0.022611	SLC18A3
ENSG00000157895	12	121440225	121454305	58	20	4349	2.002	0.022644	C12orf43
ENSG00000083067	9	73143979	74061820	4604	263	4349	2.0017	0.022656	TRPM3
ENSG00000104432	8	79587978	79717758	534	62	4349	2.0012	0.022683	IL7
ENSG00000165716	9	139607022	139618502	88	26	4349	1.9998	0.02276	FAM69B
ENSG00000174943	16	29916333	29938356	59	16	4349	1.9989	0.022811	KCTD13
ENSG00000236311	10	102849078	102890883	227	42	4349	1.9977	0.022872	TLX1NB
ENSG00000117501	1	170904612	171033906	865	101	4349	1.9971	0.022909	MROH9
ENSG00000068137	17	40819932	40829048	17	9	4349	1.9967	0.022931	PLEKHH3
ENSG00000029559	4	88720733	88733074	43	14	4349	1.9963	0.02295	IBSP
ENSG00000146477	6	160769300	160876014	600	71	4349	1.9953	0.023005	SLC22A3
ENSG00000104388	8	61429416	61536186	483	38	4349	1.9936	0.023096	RAB2A
ENSG00000160226	21	45748827	45759285	84	28	4349	1.9929	0.023135	C21orf2
ENSG00000268656	2	27998851	28009186	41	19	4349	1.9921	0.023182	AC110084.1
ENSG00000147316	8	6264113	6501144	2451	202	4349	1.9917	0.023204	MCPH1
ENSG00000145247	4	48887036	48908954	91	15	4349	1.9897	0.023312	OCIAD2
ENSG00000186190	20	31643230	31661434	101	26	4349	1.9894	0.023328	BPIFB3
ENSG00000197774	16	1823208	1831709	46	25	4349	1.9891	0.023344	EME2
ENSG00000124067	16	67977377	68003504	94	28	4349	1.987	0.023459	SLC12A4
ENSG00000135185	7	86825478	86849903	93	17	4349	1.9862	0.023508	TMEM243
ENSG00000178928	19	48304500	48322308	132	35	4349	1.9854	0.023551	TPRX1
ENSG00000185664	12	56347889	56367101	59	13	4349	1.9847	0.023591	PMEL
ENSG00000000938	1	27938575	27961788	89	26	4349	1.9846	0.023593	FGR
ENSG00000162889	1	206858289	206907628	199	41	4349	1.9842	0.023615	MAPKAPK2
ENSG00000164342	4	186990306	187009223	112	37	4349	1.9825	0.023714	TLR3
ENSG00000173801	17	39775692	39943183	1032	132	4349	1.9822	0.023731	JUP
ENSG00000120370	1	170501270	170522587	84	22	4349	1.9786	0.023932	GORAB
ENSG00000104381	8	75233365	75401107	850	88	4349	1.9783	0.023945	GDAP1
ENSG00000026297	6	167342992	167370679	170	55	4349	1.9779	0.02397	RNASET2
ENSG00000110934	12	51674822	51718452	230	36	4349	1.9772	0.024007	BIN2
ENSG00000122584	7	8473585	8792593	2550	213	4349	1.9769	0.024027	NXPH1
ENSG00000003137	2	72356367	72375167	110	40	4349	1.975	0.024137	CYP26B1
ENSG00000092529	15	42640301	42704516	461	37	4349	1.9739	0.024199	CAPN3
ENSG00000081059	5	133450402	133487556	178	29	4349	1.9736	0.024216	TCF7
ENSG00000121775	1	32537632	32568467	103	26	4349	1.9735	0.024221	TMEM39B
ENSG00000186930	21	31970909	31971219	1	1	4349	1.9733	0.024231	KRTAP6-2
ENSG00000103326	16	577717	604636	212	67	4349	1.9728	0.02426	CAPN15
ENSG00000163393	1	116519119	116612675	397	43	4349	1.9713	0.024344	SLC22A15
ENSG00000116748	1	115215719	115238239	98	30	4349	1.9696	0.024439	AMPD1
ENSG00000143158	1	167885967	167906278	70	21	4349	1.9694	0.024455	MPC2
ENSG00000133424	22	33558212	34318829	4937	364	4349	1.9691	0.02447	LARGE
ENSG00000129480	14	31915242	31926716	49	16	4349	1.9686	0.024501	DTD2
ENSG00000100764	14	90722839	90738968	105	17	4349	1.9684	0.024513	PSMC1
ENSG00000137707	11	111338251	111383079	235	54	4349	1.9683	0.024517	BTG4
ENSG00000136045	12	108079509	108106944	128	28	4349	1.9681	0.024526	PWP1
ENSG00000119899	6	74303102	74363878	402	17	4349	1.9677	0.024552	SLC17A5
ENSG00000196387	12	133656424	133684130	12	5	4349	1.9669	0.024599	ZNF140
ENSG00000163362	1	200860176	200884863	115	37	4349	1.9666	0.024616	C1orf106
ENSG00000188038	16	67918708	67922758	13	5	4349	1.9649	0.024713	NRN1L
ENSG00000108799	17	40852293	40897071	159	40	4349	1.9644	0.024743	EZH1
ENSG00000259784	16	2563966	2577956	51	13	4349	1.9639	0.02477	ATP6C
ENSG00000265096	17	77015291	77023737	44	14	4349	1.9611	0.024935	C1QTNF1-AS1
ENSG00000183318	17	8656424	8661877	24	10	4349	1.9605	0.024971	SPDYE4
ENSG00000107518	10	116853124	117708503	4690	126	4349	1.9599	0.025001	ATRNL1
ENSG00000189120	17	45922279	45933240	40	14	4349	1.9579	0.025121	SP6
ENSG00000204356	6	31919864	31926887	25	11	4349	1.9576	0.025136	NELFE
ENSG00000126778	14	61110133	61124977	46	13	4349	1.9576	0.025136	SIX1
ENSG00000184838	5	119799973	120023027	1416	118	4349	1.9575	0.025142	PRR16
ENSG00000080802	7	135046547	135194875	587	43	4349	1.9574	0.025152	CNOT4
ENSG00000069869	15	56119120	56285944	861	48	4349	1.9573	0.025156	NEDD4
ENSG00000171484	9	125390858	125391852	9	4	4349	1.9572	0.025159	OR1B1
ENSG00000198894	14	77564440	77583630	86	25	4349	1.9566	0.0252	CIPC
ENSG00000108797	17	40834631	40851832	59	23	4349	1.955	0.025292	CNTNAP1
ENSG00000268223	5	115387163	115395815	107	19	4349	1.9544	0.025326	ARL14EPL
ENSG00000127603	1	39546988	39952849	1446	68	4349	1.9509	0.025532	MACF1
ENSG00000089250	12	117645947	117889975	1419	191	4349	1.9503	0.025572	NOS1
ENSG00000160282	21	47556176	47575481	157	55	4349	1.9491	0.025642	FTCD
ENSG00000138279	10	75134859	75173834	170	22	4349	1.9473	0.025752	ANXA7
ENSG00000136986	8	124025404	124054663	121	30	4349	1.9472	0.025757	DERL1
ENSG00000113558	5	133484633	133512729	158	23	4349	1.9464	0.025805	SKP1
ENSG00000137154	9	19375713	19380252	22	9	4349	1.9462	0.025814	RPS6
ENSG00000213551	10	74943120	75008620	236	23	4349	1.9447	0.025905	DNAJC9
ENSG00000254413	22	51007298	51021394	95	21	4349	1.9441	0.025943	CHKB-CPT1B
ENSG00000198805	14	20937113	20945253	42	15	4349	1.9433	0.025987	PNP
ENSG00000182944	22	29663998	29696515	107	39	4349	1.9425	0.026036	EWSR1
ENSG00000125629	2	118846028	118868573	79	27	4349	1.9414	0.026103	INSIG2
ENSG00000112486	6	167525295	167553184	168	42	4349	1.9409	0.026135	CCR6
ENSG00000169813	10	43881065	43904614	91	21	4349	1.9407	0.026148	HNRNPF
ENSG00000241837	21	35275757	35288284	71	23	4349	1.9405	0.02616	ATP5O
ENSG00000184995	9	21480841	21482312	7	4	4349	1.9385	0.026284	IFNE
ENSG00000198520	1	45140364	45191263	235	53	4349	1.938	0.026309	C1orf228
ENSG00000070601	9	37650997	37746901	606	95	4349	1.9371	0.026365	FRMPD1
ENSG00000127324	12	71518865	71835678	1782	144	4349	1.9364	0.026411	TSPAN8
ENSG00000184451	17	40830907	40835935	21	9	4349	1.9356	0.026456	CCR10
ENSG00000134193	1	120336641	120354283	128	36	4349	1.9341	0.026552	REG4
ENSG00000088298	20	33703167	33865928	719	84	4349	1.9337	0.026573	EDEM2
ENSG00000133872	8	29920528	29940723	100	22	4349	1.9336	0.026583	TMEM66
ENSG00000176294	14	20187174	20296531	642	85	4349	1.9309	0.02675	OR4N2
ENSG00000072736	16	68118654	68263162	574	43	4349	1.9308	0.026754	NFATC3
ENSG00000214866	2	3751453	3836122	664	103	4349	1.9306	0.026769	DCDC2C
ENSG00000136859	9	129849611	129885162	119	34	4349	1.9304	0.026779	ANGPTL2
ENSG00000107829	10	103370423	103455052	209	30	4349	1.9303	0.026788	FBXW4
ENSG00000168096	16	4746513	4784379	242	48	4349	1.9302	0.026789	ANKS3
ENSG00000159259	21	37757676	37791313	167	32	4349	1.9294	0.026839	CHAF1B
ENSG00000188373	10	85933494	85945050	72	22	4349	1.9292	0.026854	C10orf99
ENSG00000204178	1	25757388	25826700	286	43	4349	1.928	0.026926	TMEM57
ENSG00000234127	6	30152232	30181204	206	21	4349	1.9275	0.026956	TRIM26
ENSG00000099290	10	51827648	51893269	17	7	4349	1.9272	0.02698	FAM21A
ENSG00000119973	10	120352916	120355160	12	6	4349	1.9262	0.027043	PRLHR
ENSG00000197182	22	46449749	46509808	340	94	4349	1.926	0.027054	FLJ27365
ENSG00000082068	5	37379314	37753537	1756	59	4349	1.9259	0.027058	WDR70
ENSG00000163902	3	128338817	128399918	296	43	4349	1.9257	0.02707	RPN1
ENSG00000108688	17	32597240	32599261	5	3	4349	1.9256	0.02708	CCL7
ENSG00000184007	1	32372022	32410457	160	39	4349	1.9237	0.027194	PTP4A2
ENSG00000143278	1	197008321	197036397	131	26	4349	1.9232	0.027229	F13B
ENSG00000183682	1	39957318	39991607	116	32	4349	1.9223	0.027281	BMP8A
ENSG00000162739	1	160454820	160493052	213	51	4349	1.9222	0.027293	SLAMF6
ENSG00000215915	1	1385069	1405538	181	44	4349	1.9213	0.027346	ATAD3C
ENSG00000204669	9	74666292	74687733	125	31	4349	1.9211	0.027358	C9orf57
ENSG00000215356	8	7783859	7812271	6	3	4349	1.9205	0.027395	ZNF705B
ENSG00000162738	1	160370376	160398468	115	35	4349	1.9203	0.027408	VANGL2
ENSG00000270386	4	70454912	70518967	440	36	4349	1.919	0.027494	UGT2A1
ENSG00000162391	1	55074855	55089229	76	36	4349	1.9172	0.027607	FAM151A
ENSG00000125788	20	123010	126392	16	9	4349	1.9165	0.027652	DEFB126
ENSG00000116761	1	70876901	70905534	113	30	4349	1.9138	0.027821	CTH
ENSG00000101265	20	4760669	4804291	378	69	4349	1.9137	0.027832	RASSF2
ENSG00000141574	17	80278900	80291950	87	14	4349	1.9123	0.02792	SECTM1
ENSG00000007372	11	31806340	31839509	118	29	4349	1.9122	0.027923	PAX6
ENSG00000135722	16	67193834	67198473	6	3	4349	1.9105	0.028036	FBXL8
ENSG00000135823	1	180941861	180992047	185	31	4349	1.9097	0.028087	STX6
ENSG00000173610	4	70454135	70518965	447	37	4349	1.9094	0.028105	UGT2A1
ENSG00000267314	19	5904852	5914718	54	15	4349	1.9085	0.028162	AC104532.2
ENSG00000134480	5	86687311	86708836	51	15	4349	1.9078	0.028209	CCNH
ENSG00000198408	10	103544200	103578696	73	21	4349	1.9076	0.028221	MGEA5
ENSG00000166359	19	33622996	33666701	228	54	4349	1.9073	0.028239	WDR88
ENSG00000204533	19	56662314	56663250	1	1	4349	1.9058	0.02834	AC024580.1
ENSG00000089123	20	13246709	13619587	1712	97	4349	1.9037	0.028472	TASP1
ENSG00000221813	7	143701022	143702068	6	4	4349	1.9016	0.02861	OR6B1
ENSG00000131188	5	176873446	176883283	29	13	4349	1.8975	0.028881	PRR7
ENSG00000135365	11	45950871	46142985	493	44	4349	1.8969	0.028923	PHF21A
ENSG00000198522	2	27851114	27874375	113	29	4349	1.8968	0.028928	GPN1
ENSG00000268024	17	32581900	32582306	2	1	4349	1.8965	0.028949	AC005549.3
ENSG00000101365	20	2639041	2644865	28	11	4349	1.8944	0.029087	IDH3B
ENSG00000175093	3	140770244	140867453	539	73	4349	1.8941	0.029109	SPSB4
ENSG00000062716	17	57784553	57919616	385	37	4349	1.8939	0.029118	VMP1
ENSG00000162461	1	16062900	16067891	33	13	4349	1.8937	0.02913	SLC25A34
ENSG00000198648	2	168810530	169104651	1925	130	4349	1.8936	0.029137	STK39
ENSG00000187908	10	124320181	124403252	525	66	4349	1.8928	0.029193	DMBT1
ENSG00000170893	3	129693148	129696781	18	4	4349	1.8926	0.029203	TRH
ENSG00000242114	22	30821518	30825045	7	3	4349	1.8899	0.029384	MTFP1
ENSG00000162639	1	109190912	109204148	59	19	4349	1.8895	0.029409	HENMT1
ENSG00000072864	16	15737124	15820210	444	48	4349	1.8888	0.02946	NDE1
ENSG00000188659	15	82555151	82577271	72	22	4349	1.888	0.029515	FAM154B
ENSG00000215183	9	35752987	35756610	12	5	4349	1.8858	0.029658	MSMP
ENSG00000140718	16	53737875	54155853	2224	271	4349	1.8844	0.029759	FTO
ENSG00000100722	14	89029253	89079853	168	41	4349	1.8838	0.029794	ZC3H14
ENSG00000105865	7	107203929	107218906	48	19	4349	1.8835	0.029817	DUS4L
ENSG00000160202	21	44589118	44592915	30	15	4349	1.8834	0.029826	CRYAA
ENSG00000075131	15	66628544	66679084	257	54	4349	1.8824	0.029889	TIPIN
ENSG00000121104	17	47787694	47866542	166	45	4349	1.8813	0.029966	FAM117A
ENSG00000167842	17	5389605	5394134	34	12	4349	1.8788	0.030135	MIS12
ENSG00000147894	9	27546544	27573864	159	33	4349	1.8785	0.030154	C9orf72
ENSG00000182584	20	32254304	32256331	10	5	4349	1.8785	0.030159	ACTL10
ENSG00000182447	3	161214596	161221730	48	12	4349	1.8779	0.0302	OTOL1
ENSG00000168746	20	43080624	43093984	62	19	4349	1.8773	0.030241	C20orf62
ENSG00000086015	1	46252659	46501796	843	37	4349	1.8768	0.030274	MAST2
ENSG00000135164	7	86781677	86825653	212	27	4349	1.8764	0.030302	DMTF1
ENSG00000131016	6	151561134	151679692	790	139	4349	1.8763	0.030307	AKAP12
ENSG00000115844	2	172964167	172967628	7	4	4349	1.8762	0.030313	DLX2
ENSG00000141127	17	18743398	18834581	388	28	4349	1.8758	0.03034	PRPSAP2
ENSG00000010810	6	111981535	112194655	950	95	4349	1.8747	0.030416	FYN
ENSG00000196355	4	38628029	38666430	136	30	4349	1.8745	0.030431	AC021860.1
ENSG00000157954	7	5229819	5273457	282	51	4349	1.8741	0.03046	WIPI2
ENSG00000250091	12	124410971	124419531	24	6	4349	1.8738	0.030477	DNAH10OS
ENSG00000012660	6	53132196	53213947	414	33	4349	1.8726	0.030558	ELOVL5
ENSG00000240871	17	39240459	39241396	4	2	4349	1.8717	0.030626	KRTAP4-7
ENSG00000177600	11	809647	812880	14	8	4349	1.8714	0.030642	RPLP2
ENSG00000143473	1	210856555	211307457	2081	150	4349	1.871	0.030676	KCNH1
ENSG00000109606	4	24519064	24586173	288	46	4349	1.8699	0.030747	DHX15
ENSG00000072571	5	162887209	162918947	129	29	4349	1.8692	0.0308	HMMR
ENSG00000114646	3	47603729	47622282	38	12	4349	1.8671	0.030942	CSPG5
ENSG00000121073	17	47778305	47786376	24	13	4349	1.8646	0.031121	SLC35B1
ENSG00000109680	4	26578059	26756973	671	53	4349	1.8633	0.031208	TBC1D19
ENSG00000143443	1	151020216	151024462	16	5	4349	1.8631	0.031225	C1orf56
ENSG00000164430	6	74123238	74161999	142	47	4349	1.8615	0.03134	MB21D1
ENSG00000183542	12	10559983	10562356	16	4	4349	1.8612	0.031359	KLRC4
ENSG00000085552	1	159896829	159915386	74	23	4349	1.8608	0.031383	IGSF9
ENSG00000110693	11	15987995	16761138	2962	130	4349	1.8607	0.031395	SOX6
ENSG00000118156	19	48023942	48059113	141	38	4349	1.8606	0.031397	ZNF541
ENSG00000184347	5	168088745	168728133	3682	385	4349	1.8605	0.031408	SLIT3
ENSG00000110536	11	47586982	47595013	17	9	4349	1.8581	0.031578	PTPMT1
ENSG00000186517	1	161016736	161039760	56	14	4349	1.8574	0.031626	ARHGAP30
ENSG00000183864	22	41829496	41843027	39	13	4349	1.8574	0.031629	TOB2
ENSG00000205670	21	35747779	35780164	222	40	4349	1.8571	0.031645	SMIM11
ENSG00000255501	11	105008448	105010453	10	4	4349	1.8569	0.031665	CARD18
ENSG00000224383	17	62075711	62081664	34	16	4349	1.8565	0.031689	C17orf72
ENSG00000015676	7	44418720	44530479	421	34	4349	1.8564	0.031701	NUDCD3
ENSG00000187726	11	73661364	73681411	128	31	4349	1.8539	0.031877	DNAJB13
ENSG00000213995	13	111267881	111292340	198	32	4349	1.8532	0.031925	CARKD
ENSG00000153046	6	4706393	4955785	1706	121	4349	1.8527	0.031962	CDYL
ENSG00000114650	3	47455203	47518616	116	26	4349	1.8524	0.031982	SCAP
ENSG00000135535	6	109687717	109703762	90	27	4349	1.8493	0.032209	CD164
ENSG00000158104	12	122277433	122301502	128	34	4349	1.8491	0.032222	HPD
ENSG00000174428	7	74508364	74565623	2	1	4349	1.849	0.032226	GTF2IRD2B
ENSG00000152133	2	37311594	37326387	35	15	4349	1.848	0.032304	GPATCH11
ENSG00000127152	14	99635624	99737861	435	93	4349	1.8475	0.032335	BCL11B
ENSG00000118322	5	159990127	160279221	1528	119	4349	1.8474	0.032347	ATP10B
ENSG00000162552	1	22443798	22470462	104	24	4349	1.8469	0.032379	WNT4
ENSG00000180061	19	55824169	55845416	142	36	4349	1.8468	0.032385	TMEM150B
ENSG00000150403	13	114145310	114204542	506	31	4349	1.8467	0.032395	TMCO3
ENSG00000197467	10	71561644	71724031	1115	209	4349	1.8463	0.032424	COL13A1
ENSG00000189046	12	109525996	109531436	33	17	4349	1.845	0.032516	ALKBH2
ENSG00000119321	9	115923286	115983641	345	32	4349	1.8444	0.032564	FKBP15
ENSG00000172840	16	66912492	66929657	51	12	4349	1.8436	0.032617	PDP2
ENSG00000135828	1	182542769	182558391	60	25	4349	1.8426	0.032696	RNASEL
ENSG00000196547	15	91445448	91465814	120	34	4349	1.8425	0.0327	MAN2A2
ENSG00000134698	1	36273773	36323491	141	37	4349	1.842	0.03274	AGO4
ENSG00000187815	1	40942887	40962015	96	26	4349	1.8408	0.032827	ZFP69
ENSG00000141527	17	78143791	78183130	286	79	4349	1.8404	0.032858	CARD14
ENSG00000056291	4	72897521	73013784	945	49	4349	1.8398	0.032901	NPFFR2
ENSG00000129465	14	24805227	24809251	17	4	4349	1.8394	0.032926	RIPK3
ENSG00000096696	6	7541808	7586950	259	61	4349	1.8386	0.032986	DSP
ENSG00000101421	20	32399110	32442172	156	36	4349	1.8371	0.033096	CHMP4B
ENSG00000189375	17	18538319	18565263	62	22	4349	1.8359	0.033189	TBC1D28
ENSG00000241233	11	71249071	71250253	4	2	4349	1.8356	0.033211	KRTAP5-8
ENSG00000104957	19	13842574	13874110	171	40	4349	1.8341	0.033318	CCDC130
ENSG00000165801	14	21538429	21558399	98	28	4349	1.833	0.0334	ARHGEF40
ENSG00000149196	11	86013253	86056969	228	29	4349	1.8322	0.033458	C11orf73
ENSG00000109919	11	47638867	47664175	66	24	4349	1.8304	0.033591	MTCH2
ENSG00000074219	19	49843852	49865714	122	29	4349	1.8303	0.033602	TEAD2
ENSG00000168701	16	67261006	67263181	9	5	4349	1.8296	0.033654	TMEM208
ENSG00000117461	1	46505812	46642160	461	45	4349	1.8295	0.03366	PIK3R3
ENSG00000084093	4	57774075	57802010	123	32	4349	1.829	0.033699	REST
ENSG00000176204	2	76974845	77820445	5918	286	4349	1.8278	0.03379	LRRTM4
ENSG00000115325	2	74776153	74784681	31	13	4349	1.826	0.033926	DOK1
ENSG00000159593	16	66836778	66907159	187	32	4349	1.8257	0.033946	NAE1
ENSG00000167216	18	44497455	44627658	475	64	4349	1.8253	0.033979	KATNAL2
ENSG00000181761	11	55889849	55890787	10	4	4349	1.8243	0.03405	OR8H3
ENSG00000100027	22	22051833	22090123	210	58	4349	1.823	0.034151	YPEL1
ENSG00000175048	6	157802165	158099178	1816	175	4349	1.8225	0.03419	ZDHHC14
ENSG00000104368	8	42032236	42065242	157	34	4349	1.8225	0.034193	PLAT
ENSG00000101442	20	37377085	37400834	130	21	4349	1.8223	0.034202	ACTR5
ENSG00000185340	22	29702572	29708774	25	15	4349	1.821	0.034307	GAS2L1
ENSG00000198265	17	65066554	65242105	549	45	4349	1.8206	0.034334	HELZ
ENSG00000107872	10	104178946	104182893	9	5	4349	1.8193	0.034429	FBXL15
ENSG00000138640	4	89647106	90032549	1984	119	4349	1.8174	0.034577	FAM13A
ENSG00000125841	20	327426	340304	77	30	4349	1.8156	0.034713	NRSN2
ENSG00000142892	1	77554675	77685115	639	53	4349	1.8149	0.034772	PIGK
ENSG00000135469	12	56660642	56664750	8	5	4349	1.8145	0.034799	COQ10A
ENSG00000185385	19	14991138	14992264	7	3	4349	1.8145	0.034804	OR7A17
ENSG00000150893	13	39261266	39460074	1129	138	4349	1.8143	0.034814	FREM2
ENSG00000168291	3	58413357	58419584	29	8	4349	1.813	0.034916	PDHB
ENSG00000204979	11	60282886	60310194	107	19	4349	1.8125	0.034954	MS4A13
ENSG00000155850	5	149340300	149373018	109	28	4349	1.8124	0.034964	SLC26A2
ENSG00000115137	2	25166505	25194963	89	28	4349	1.8123	0.034973	DNAJC27
ENSG00000139329	12	91496406	91505608	56	13	4349	1.8116	0.035027	LUM
ENSG00000131652	16	3074028	3077756	11	6	4349	1.8111	0.035059	THOC6
ENSG00000106328	7	127231463	127242198	49	17	4349	1.8104	0.035114	FSCN3
ENSG00000151615	4	147560045	147563626	13	7	4349	1.8102	0.035134	POU4F2
ENSG00000077498	11	88910620	89028927	747	62	4349	1.8097	0.035168	TYR
ENSG00000095203	9	111934255	112083244	655	131	4349	1.8085	0.035262	EPB41L4B
ENSG00000183251	11	5322244	5323226	10	5	4349	1.8078	0.035319	OR51B4
ENSG00000184897	3	129033615	129035120	13	6	4349	1.8064	0.035427	H1FX
ENSG00000165819	14	21966277	21979517	73	22	4349	1.8064	0.03543	METTL3
ENSG00000141367	17	57697219	57773671	198	29	4349	1.8053	0.035518	CLTC
ENSG00000171970	19	2900896	2918474	129	23	4349	1.8035	0.035655	ZNF57
ENSG00000183172	22	42475695	42480288	12	6	4349	1.8031	0.035688	SMDT1
ENSG00000273291	3	42850938	43097363	1188	100	4349	1.8027	0.035717	KRBOX1
ENSG00000170950	6	49753366	49755053	5	3	4349	1.8023	0.035748	PGK2
ENSG00000163684	3	58291974	58310422	134	18	4349	1.8018	0.035788	RPP14
ENSG00000105559	19	49340354	49371889	185	46	4349	1.801	0.035848	PLEKHA4
ENSG00000166246	16	4784273	4799397	92	15	4349	1.8	0.035928	C16orf71
ENSG00000111725	12	120105558	120119435	57	14	4349	1.7997	0.035956	PRKAB1
ENSG00000213903	14	24780656	24787242	22	9	4349	1.7996	0.035964	LTB4R
ENSG00000182938	17	72931814	72946087	98	36	4349	1.7988	0.036023	OTOP3
ENSG00000113905	3	186378005	186396029	130	31	4349	1.795	0.03633	HRG
ENSG00000143393	1	151264273	151300191	92	23	4349	1.7948	0.036343	PI4KB
ENSG00000074266	11	85955586	85989855	152	24	4349	1.7937	0.036429	EED
ENSG00000178233	6	44238203	44275243	194	31	4349	1.7936	0.03644	TMEM151B
ENSG00000172404	22	41255553	41258130	11	7	4349	1.7934	0.036456	DNAJB7
ENSG00000171681	12	14518610	14651697	515	45	4349	1.7926	0.036519	ATF7IP
ENSG00000269215	5	39105358	39107350	7	4	4349	1.7921	0.036556	AC008964.1
ENSG00000137221	6	43445261	43474294	109	31	4349	1.7917	0.03659	TJAP1
ENSG00000122367	10	88428206	88495825	425	83	4349	1.7911	0.036635	LDB3
ENSG00000144647	3	43120724	43147568	149	35	4349	1.7901	0.036716	POMGNT2
ENSG00000163959	3	195938358	195970049	225	64	4349	1.7901	0.036716	SLC51A
ENSG00000180539	9	139921916	139931234	30	8	4349	1.7901	0.036716	C9orf139
ENSG00000149922	16	30097114	30103208	11	6	4349	1.7888	0.036827	TBX6
ENSG00000265817	8	95390605	95449180	254	35	4349	1.7887	0.03683	FSBP
ENSG00000183653	21	30968360	31003067	252	54	4349	1.7885	0.036847	GRIK1-AS2
ENSG00000071127	4	10075963	10118573	275	44	4349	1.7882	0.03687	WDR1
ENSG00000141664	18	60190240	60254942	340	60	4349	1.7878	0.036903	ZCCHC2
ENSG00000126787	14	55614830	55658396	238	36	4349	1.7874	0.036933	DLGAP5
ENSG00000184916	14	105607318	105635161	115	33	4349	1.7859	0.037059	JAG2
ENSG00000107537	10	13319796	13344412	165	43	4349	1.7851	0.037124	PHYH
ENSG00000105929	7	138391040	138484305	714	131	4349	1.7843	0.037187	ATP6V0A4
ENSG00000163281	4	44684217	44728612	186	29	4349	1.784	0.037209	GNPDA2
ENSG00000111679	12	7055631	7070479	85	31	4349	1.7828	0.037311	PTPN6
ENSG00000100276	22	29708922	29715668	21	11	4349	1.781	0.037455	RASL10A
ENSG00000205810	12	10564911	10573194	53	7	4349	1.781	0.037459	KLRC3
ENSG00000197724	9	96338689	96441869	673	70	4349	1.7802	0.037521	PHF2
ENSG00000103064	16	68298433	68335722	119	32	4349	1.7799	0.037546	SLC7A6
ENSG00000165626	10	13480484	13570974	497	61	4349	1.7795	0.037576	BEND7
ENSG00000160710	1	154554538	154600475	180	36	4349	1.7795	0.037582	ADAR
ENSG00000214681	3	51907737	51909600	12	6	4349	1.7793	0.037595	IQCF5
ENSG00000125122	16	67241042	67260951	57	20	4349	1.7792	0.037605	LRRC29
ENSG00000137674	11	102447566	102496063	355	36	4349	1.778	0.037701	MMP20
ENSG00000089693	12	6857170	6876641	100	25	4349	1.7779	0.037713	MLF2
ENSG00000196526	4	7760441	7941653	1618	96	4349	1.7768	0.037797	AFAP1
ENSG00000162066	16	2570358	2581423	44	10	4349	1.7768	0.037799	AMDHD2
ENSG00000140553	15	91473410	91497323	128	37	4349	1.7764	0.037837	UNC45A
ENSG00000119900	6	71998506	72018653	96	21	4349	1.7727	0.038142	OGFRL1
ENSG00000161217	3	195941093	196014828	387	60	4349	1.7712	0.038267	PCYT1A
ENSG00000255168	1	145209145	145319796	2	1	4349	1.7711	0.038272	RP11-458D21.5
ENSG00000196967	19	37597636	37663643	444	37	4349	1.771	0.038284	ZNF585A
ENSG00000164823	8	90914087	90940116	135	34	4349	1.7709	0.038285	OSGIN2
ENSG00000138459	3	112280556	112304424	136	24	4349	1.7704	0.038332	SLC35A5
ENSG00000089723	14	94492675	94515276	169	38	4349	1.7669	0.038625	OTUB2
ENSG00000205426	12	52679697	52685318	18	8	4349	1.7662	0.038678	KRT81
ENSG00000163312	4	84328496	84377009	303	46	4349	1.7652	0.038768	HELQ
ENSG00000163386	1	145289772	145370303	1	1	4349	1.7651	0.038772	NBPF10
ENSG00000198467	9	35681989	35691017	44	18	4349	1.7651	0.038775	TPM2
ENSG00000127080	9	95375466	95432547	174	33	4349	1.7629	0.038961	IPPK
ENSG00000090565	16	475619	573011	587	60	4349	1.7627	0.038975	RAB11FIP3
ENSG00000229314	9	117085336	117088755	16	8	4349	1.7619	0.039044	ORM1
ENSG00000077984	20	24929866	24940564	129	19	4349	1.761	0.039116	CST7
ENSG00000106608	7	43915493	43966010	239	40	4349	1.7602	0.039189	URGCP
ENSG00000183644	11	111385510	111407756	111	28	4349	1.7595	0.039247	C11orf88
ENSG00000120699	13	37572953	37583750	36	12	4349	1.7593	0.039266	EXOSC8
ENSG00000119042	2	200134223	200335989	570	57	4349	1.7591	0.039282	SATB2
ENSG00000156006	8	18248755	18258728	70	20	4349	1.7591	0.039282	NAT2
ENSG00000162460	1	16068917	16074477	37	16	4349	1.7582	0.039358	TMEM82
ENSG00000149927	16	30016830	30034591	52	15	4349	1.7579	0.03938	DOC2A
ENSG00000133706	5	145492601	145562223	254	43	4349	1.7574	0.039423	LARS
ENSG00000205359	5	101707486	101834720	854	44	4349	1.7566	0.039493	SLCO6A1
ENSG00000239665	10	13652047	13710299	457	38	4349	1.7564	0.039513	RP11-295P9.3
ENSG00000157999	7	6071007	6076017	21	10	4349	1.7549	0.039638	ANKRD61
ENSG00000136011	12	103981051	104160505	1043	142	4349	1.7549	0.039638	STAB2
ENSG00000105711	19	35521588	35531352	50	19	4349	1.7535	0.039761	SCN1B
ENSG00000101004	20	25433341	25566153	626	56	4349	1.753	0.039802	NINL
ENSG00000169902	7	65670186	65885530	584	32	4349	1.7522	0.039867	TPST1
ENSG00000165655	10	77157588	77161664	6	4	4349	1.7521	0.039876	ZNF503
ENSG00000185187	11	405716	417455	56	15	4349	1.7504	0.040021	SIGIRR
ENSG00000127311	12	66696325	66737423	209	45	4349	1.7502	0.040045	HELB
ENSG00000132640	20	11871371	11907257	143	23	4349	1.75	0.040057	BTBD3
ENSG00000173467	7	16899029	16921611	161	39	4349	1.7489	0.040156	AGR3
ENSG00000173848	10	5454514	5500426	188	29	4349	1.7479	0.040237	NET1
ENSG00000106034	7	120628731	120937498	1653	117	4349	1.7476	0.04027	CPED1
ENSG00000135740	16	67271586	67306093	69	18	4349	1.7459	0.040414	SLC9A5
ENSG00000139574	12	53900474	53901422	4	2	4349	1.7452	0.040478	NPFF
ENSG00000111049	12	81110691	81113452	13	5	4349	1.745	0.040491	MYF5
ENSG00000204920	19	44472014	44502477	211	39	4349	1.7438	0.040593	ZNF155
ENSG00000163739	4	74735110	74736959	13	5	4349	1.7437	0.040606	CXCL1
ENSG00000067798	12	78224685	78606790	2020	170	4349	1.7437	0.040607	NAV3
ENSG00000198740	17	47366568	47439835	323	49	4349	1.7435	0.040621	ZNF652
ENSG00000105697	19	35771619	35776046	15	7	4349	1.7434	0.040629	HAMP
ENSG00000176945	3	195447753	195467994	130	24	4349	1.7423	0.040731	MUC20
ENSG00000111358	12	124118375	124147153	160	33	4349	1.7419	0.040759	GTF2H3
ENSG00000119333	9	131395940	131419066	107	28	4349	1.7408	0.040857	WDR34
ENSG00000123643	5	150816607	150871942	347	54	4349	1.7393	0.040988	SLC36A1
ENSG00000189227	15	67813406	67819628	24	10	4349	1.7392	0.041004	C15orf61
ENSG00000100714	14	64854749	64926722	324	55	4349	1.739	0.041013	MTHFD1
ENSG00000175857	5	57787262	57792917	28	12	4349	1.7366	0.041232	GAPT
ENSG00000271271	4	70454135	70505360	366	27	4349	1.7361	0.041276	UGT2A2
ENSG00000148120	9	97488983	97849441	1646	67	4349	1.7356	0.041316	C9orf3
ENSG00000102882	16	30125426	30134827	25	13	4349	1.7349	0.041378	MAPK3
ENSG00000117868	7	158523686	158622944	718	41	4349	1.7343	0.041435	ESYT2
ENSG00000138166	10	112257596	112271302	67	23	4349	1.7341	0.041451	DUSP5
ENSG00000213625	1	65886270	65901690	81	27	4349	1.7337	0.041483	LEPROT
ENSG00000155719	16	21689835	21772050	152	39	4349	1.7335	0.041506	OTOA
ENSG00000171860	12	8210898	8219067	40	21	4349	1.7323	0.041606	C3AR1
ENSG00000115252	2	183004763	183387919	1857	159	4349	1.7321	0.041632	PDE1A
ENSG00000105392	19	48322703	48346587	250	55	4349	1.732	0.041633	CRX
ENSG00000117010	1	40997233	41013841	69	15	4349	1.7279	0.042006	ZNF684
ENSG00000198443	17	39340354	39341594	13	4	4349	1.7268	0.042106	KRTAP4-1
ENSG00000131069	20	33459949	33515769	166	27	4349	1.7253	0.042236	ACSS2
ENSG00000213240	1	145209119	145291972	1	1	4349	1.7248	0.042283	NOTCH2NL
ENSG00000186479	5	63802084	63908139	540	83	4349	1.7246	0.042298	RGS7BP
ENSG00000167705	17	1549444	1553371	25	12	4349	1.7233	0.04242	RILP
ENSG00000249590	22	30805244	30824977	64	21	4349	1.7231	0.042432	RP4-539M6.19
ENSG00000178591	20	67891	77735	24	14	4349	1.7229	0.042454	DEFB125
ENSG00000241258	7	65579591	65619555	166	24	4349	1.7226	0.042484	CRCP
ENSG00000178343	4	42399856	42404504	24	10	4349	1.7224	0.042498	SHISA3
ENSG00000115020	2	209130991	209223475	464	37	4349	1.7218	0.042554	PIKFYVE
ENSG00000249319	7	65552756	65617228	260	30	4349	1.7204	0.042676	AC068533.7
ENSG00000185567	14	105403581	105444694	371	71	4349	1.7196	0.042756	AHNAK2
ENSG00000137875	15	52401460	52404972	25	9	4349	1.7195	0.042759	BCL2L10
ENSG00000081479	2	169983619	170219195	1223	158	4349	1.7195	0.042764	LRP2
ENSG00000234284	5	178450753	178462065	109	13	4349	1.7192	0.04279	ZNF879
ENSG00000165533	14	89290497	89344335	207	38	4349	1.7185	0.042849	TTC8
ENSG00000180787	17	4981543	4999669	83	26	4349	1.7178	0.04292	ZFP3
ENSG00000092758	20	61447596	61472511	208	59	4349	1.7168	0.043004	COL9A3
ENSG00000168140	16	4421849	4433529	55	19	4349	1.7166	0.043028	VASN
ENSG00000176956	8	144239331	144242128	12	6	4349	1.713	0.043354	LY6H
ENSG00000197444	10	50942689	50970425	156	38	4349	1.7125	0.043406	OGDHL
ENSG00000134504	18	24034874	24237365	1021	174	4349	1.7119	0.043458	KCTD1
ENSG00000159314	17	43471275	43511787	207	37	4349	1.7116	0.043485	ARHGAP27
ENSG00000163877	1	38000050	38019903	87	30	4349	1.7114	0.043507	SNIP1
ENSG00000197580	11	112046190	112095422	202	44	4349	1.7113	0.043512	BCO2
ENSG00000112367	6	110012499	110146631	588	79	4349	1.7113	0.043514	FIG4
ENSG00000180979	15	42834720	42841000	28	8	4349	1.7106	0.043574	LRRC57
ENSG00000125037	3	10004221	10052800	210	22	4349	1.7102	0.043618	EMC3
ENSG00000166866	12	57422301	57444982	70	15	4349	1.7098	0.043655	MYO1A
ENSG00000172586	10	75541805	75543410	2	1	4349	1.7087	0.043758	CHCHD1
ENSG00000139610	12	51722227	51740463	85	24	4349	1.7073	0.04388	CELA1
ENSG00000125520	20	62371214	62374858	14	4	4349	1.7068	0.043931	SLC2A4RG
ENSG00000178187	5	178368192	178393434	124	28	4349	1.7068	0.043932	ZNF454
ENSG00000171150	2	46926091	46990268	370	40	4349	1.7059	0.044015	SOCS5
ENSG00000135390	12	54026510	54071192	229	31	4349	1.7045	0.04414	ATP5G2
ENSG00000259060	14	21051051	21077954	200	61	4349	1.7043	0.044159	RNASE11
ENSG00000173464	14	21051054	21078043	200	61	4349	1.7043	0.044159	RNASE11
ENSG00000145936	5	169801675	169816681	121	31	4349	1.704	0.044189	KCNMB1
ENSG00000105352	19	42125344	42133442	57	18	4349	1.7039	0.044199	CEACAM4
ENSG00000133619	7	149411872	149431664	131	26	4349	1.7036	0.04423	KRBA1
ENSG00000170790	11	6890924	6891976	10	3	4349	1.7027	0.044314	OR10A2
ENSG00000181610	17	55916842	55927417	43	16	4349	1.7025	0.044328	MRPS23
ENSG00000160072	1	1407143	1433228	194	42	4349	1.7024	0.044337	ATAD3B
ENSG00000171747	19	39292311	39304004	77	29	4349	1.7024	0.044338	LGALS4
ENSG00000099625	19	1228286	1238026	38	16	4349	1.7012	0.044451	C19orf26
ENSG00000139508	13	29274201	29293107	70	20	4349	1.7009	0.04448	SLC46A3
ENSG00000204186	2	207139387	207179148	120	22	4349	1.7007	0.044504	ZDBF2
ENSG00000139190	12	6571403	6580153	41	10	4349	1.7001	0.044552	VAMP1
ENSG00000185774	4	20730239	21950422	8129	402	4349	1.6978	0.044773	KCNIP4
ENSG00000139116	12	39687030	39837192	603	56	4349	1.6967	0.044881	KIF21A
ENSG00000109667	4	9772777	10056560	2009	84	4349	1.6961	0.044935	SLC2A9
ENSG00000260259	16	89749028	89752977	31	10	4349	1.6925	0.045275	RP11-368I7.4
ENSG00000155465	14	23242431	23299029	430	76	4349	1.6925	0.045277	SLC7A7
ENSG00000164284	5	148724993	148734146	26	10	4349	1.6924	0.045285	GRPEL2
ENSG00000132581	17	26975374	26989207	38	20	4349	1.6916	0.045363	SDF2
ENSG00000109111	17	26989109	27029697	77	21	4349	1.6915	0.045374	SUPT6H
ENSG00000018280	2	219246752	219261617	65	28	4349	1.6897	0.045538	SLC11A1
ENSG00000137078	9	35649292	35650937	3	2	4349	1.6886	0.045646	SIT1
ENSG00000105402	19	47990894	48018497	118	34	4349	1.6882	0.045685	NAPA
ENSG00000125998	20	33873534	33880204	28	16	4349	1.6877	0.045731	FAM83C
ENSG00000038002	4	178351924	178363657	59	25	4349	1.6867	0.045826	AGA
ENSG00000242372	20	33866714	33872788	30	9	4349	1.6866	0.045841	EIF6
ENSG00000140057	14	96858448	96955764	412	66	4349	1.6861	0.045892	AK7
ENSG00000169714	3	128888327	128902765	46	18	4349	1.6858	0.045917	CNBP
ENSG00000171496	9	125329778	125330838	9	4	4349	1.6855	0.045941	OR1L8
ENSG00000185775	9	43624507	43630730	5	3	4349	1.6851	0.045987	SPATA31A6
ENSG00000107242	9	71320575	71624092	1523	120	4349	1.6839	0.046098	PIP5K1B
ENSG00000146955	7	140103843	140126050	154	44	4349	1.6836	0.046132	RAB19
ENSG00000007516	16	1383602	1399439	95	30	4349	1.6828	0.046206	BAIAP3
ENSG00000174749	4	113066553	113116412	191	38	4349	1.6827	0.046213	C4orf32
ENSG00000154723	21	27088815	27107984	110	33	4349	1.6813	0.046349	ATP5J
ENSG00000125633	2	118673054	118771709	462	37	4349	1.6811	0.046373	CCDC93
ENSG00000129437	19	51580752	51587502	60	22	4349	1.6794	0.046535	KLK14
ENSG00000136869	9	120466610	120479149	51	17	4349	1.6774	0.046736	TLR4
ENSG00000089094	12	121866900	122018920	661	74	4349	1.6772	0.046755	KDM2B
ENSG00000173442	11	65343509	65360121	67	26	4349	1.677	0.046773	EHBP1L1
ENSG00000167588	12	50497602	50505102	22	13	4349	1.6767	0.046801	GPD1
ENSG00000165325	11	93063137	93171653	530	39	4349	1.6759	0.04688	CCDC67
ENSG00000241128	1	247886401	247887345	3	2	4349	1.6758	0.046885	OR14A2
ENSG00000173338	11	65360326	65363467	15	9	4349	1.6753	0.046936	KCNK7
ENSG00000108622	17	62079954	62097994	85	26	4349	1.674	0.047063	ICAM2
ENSG00000153266	3	62355356	62359999	5	3	4349	1.6736	0.047102	FEZF2
ENSG00000119138	9	72999503	73029540	120	31	4349	1.6727	0.047193	KLF9
ENSG00000268857	2	157352597	157352655	1	1	4349	1.6723	0.047232	AC011308.1
ENSG00000102901	16	67862060	67881714	71	22	4349	1.6722	0.047242	CENPT
ENSG00000259571	11	121986062	121986923	1	1	4349	1.6709	0.047367	BLID
ENSG00000164190	5	36876861	37066515	551	57	4349	1.6703	0.04743	NIPBL
ENSG00000104892	19	45836692	45854778	91	25	4349	1.6696	0.047499	KLC3
ENSG00000097096	1	85622556	85666729	199	35	4349	1.6677	0.047689	SYDE2
ENSG00000138801	4	108511433	108641608	661	60	4349	1.6676	0.047693	PAPSS1
ENSG00000021488	19	33321415	33360672	252	54	4349	1.6667	0.047783	SLC7A9
ENSG00000169676	4	9783258	9785632	8	4	4349	1.6667	0.04779	DRD5
ENSG00000016402	6	137321108	137366298	221	36	4349	1.6652	0.047932	IL20RA
ENSG00000212658	17	39458078	39459103	5	2	4349	1.664	0.048051	KRTAP29-1
ENSG00000228032	14	104710541	104712473	9	4	4349	1.6625	0.048204	C14orf144
ENSG00000144909	3	125247702	125313934	247	43	4349	1.6613	0.048328	OSBPL11
ENSG00000123374	12	56360553	56366568	12	5	4349	1.6606	0.048393	CDK2
ENSG00000270617	7	43906157	43946188	192	37	4349	1.6604	0.048414	URGCP-MRPS24
ENSG00000161944	17	7004641	7019019	130	32	4349	1.659	0.048555	ASGR2
ENSG00000144649	3	43020759	43101703	453	68	4349	1.658	0.048661	FAM198A
ENSG00000079277	1	47023090	47082515	183	29	4349	1.6558	0.048878	MKNK1
ENSG00000120616	10	32556679	32667726	674	50	4349	1.6556	0.048905	EPC1
ENSG00000215549	13	26442061	26455095	67	25	4349	1.6551	0.048956	AL138815.1
ENSG00000173200	3	122296449	122357894	484	56	4349	1.655	0.048964	PARP15
ENSG00000107295	9	17579080	17797127	1849	172	4349	1.6549	0.048974	SH3GL2
ENSG00000258231	12	58937907	59206842	1648	132	4349	1.6548	0.048982	RP11-362K2.2
ENSG00000114744	3	149456257	149470286	46	16	4349	1.6546	0.048999	COMMD2
ENSG00000204661	5	179068545	179072047	9	5	4349	1.6546	0.049	C5orf60
ENSG00000100228	22	23487513	23506537	122	19	4349	1.6535	0.049116	RAB36
ENSG00000272442	6	44240931	44346694	555	85	4349	1.6534	0.049125	RP11-444E17.6
ENSG00000070718	8	42010464	42029191	95	24	4349	1.6529	0.049172	AP3M2
ENSG00000177731	17	18148150	18162230	47	18	4349	1.6529	0.049177	FLII
ENSG00000151632	10	5029967	5060223	230	52	4349	1.6521	0.049253	AKR1C2
ENSG00000171561	11	74799758	74800799	3	2	4349	1.6518	0.049288	OR2AT4
ENSG00000139330	12	91444268	91451760	48	15	4349	1.651	0.049371	KERA
ENSG00000176142	3	119148347	119187677	160	25	4349	1.6502	0.049447	TMEM39A
ENSG00000107175	9	35732332	35737001	13	6	4349	1.6501	0.049463	CREB3
ENSG00000117133	1	84944942	84963473	94	22	4349	1.6491	0.049564	RPF1
ENSG00000179943	19	56102746	56113336	47	16	4349	1.6488	0.049599	FIZ1
ENSG00000250038	4	28363901	28404486	229	42	4349	1.6485	0.04963	RP11-180C1.1
ENSG00000102189	12	93164413	93323107	693	42	4349	1.6479	0.049688	EEA1
ENSG00000171246	17	78440948	78451643	63	23	4349	1.647	0.049774	NPTX1
ENSG00000148337	9	130928343	130966662	190	41	4349	1.647	0.04978	CIZ1
ENSG00000132970	13	27131840	27263085	756	60	4349	1.6467	0.049807	WASF3
ENSG00000188483	9	131937835	131940540	9	5	4349	1.6467	0.049815	IER5L
ENSG00000196700	20	62588055	62680113	437	51	4349	1.6466	0.049815	ZNF512B
ENSG00000146197	6	35182190	35220856	111	30	4349	1.6443	0.050058	SCUBE3
ENSG00000233493	19	55890613	55895966	37	16	4349	1.6442	0.050068	TMEM238
ENSG00000070061	9	111629797	111696396	320	38	4349	1.6441	0.050077	IKBKAP
ENSG00000212998	8	94752349	94753001	1	1	4349	1.6439	0.0501	RBM12B-AS1
ENSG00000161920	17	4634723	4636905	11	6	4349	1.6432	0.050174	MED11
ENSG00000141956	21	43218385	43299591	610	76	4349	1.6431	0.05018	PRDM15
ENSG00000145700	5	74364100	74532703	768	42	4349	1.6425	0.050245	ANKRD31
ENSG00000104936	19	46272975	46285810	57	21	4349	1.6417	0.050321	DMPK
ENSG00000197921	1	2460184	2461684	6	4	4349	1.641	0.050397	HES5
ENSG00000273294	5	33987279	34124633	459	83	4349	1.6409	0.050409	RP11-1084J3.4
ENSG00000116127	2	73612886	73837920	893	46	4349	1.6407	0.050428	ALMS1
ENSG00000113302	5	158741791	158757895	65	17	4349	1.6394	0.050562	IL12B
ENSG00000081277	1	201252580	201302121	364	48	4349	1.6394	0.050569	PKP1
ENSG00000010219	12	4671370	4723325	307	70	4349	1.6393	0.050576	DYRK4
ENSG00000128683	2	171669723	171717661	186	44	4349	1.6392	0.050584	GAD1
ENSG00000162438	1	15764935	15775737	57	21	4349	1.6388	0.050628	CTRC
ENSG00000117593	1	173793641	173827684	113	23	4349	1.6382	0.050691	DARS2
ENSG00000109107	17	26900133	26904282	6	4	4349	1.6382	0.050691	ALDOC
ENSG00000269121	16	12062000	12062333	2	1	4349	1.638	0.050709	AC007216.2
ENSG00000260272	16	2546033	2570219	97	21	4349	1.6377	0.050743	RP11-20I23.1
ENSG00000187533	4	70999333	71042516	307	71	4349	1.6374	0.05077	C4orf40
ENSG00000258588	11	5617955	5665628	354	62	4349	1.6373	0.050784	TRIM6-TRIM34
ENSG00000015475	22	18216906	18257536	272	85	4349	1.6372	0.050796	BID
ENSG00000268818	22	36023040	36031181	47	17	4349	1.637	0.050811	AL049747.1
ENSG00000104371	8	42231586	42234750	11	5	4349	1.6365	0.050867	DKK4
ENSG00000198865	5	42756903	42802462	180	28	4349	1.6365	0.05087	CCDC152
ENSG00000184389	1	33772367	33786699	74	23	4349	1.6355	0.050968	A3GALT2
ENSG00000196415	19	840963	848175	48	20	4349	1.6354	0.050978	PRTN3
ENSG00000163032	2	17720393	17838285	578	54	4349	1.6346	0.051066	VSNL1
ENSG00000187173	1	152670840	152671918	4	2	4349	1.6342	0.051104	LCE2A
ENSG00000121270	16	48200821	48281479	413	40	4349	1.6338	0.051146	ABCC11
ENSG00000104870	19	50010073	50029590	81	28	4349	1.6327	0.051262	FCGRT
ENSG00000222033	2	171568961	171571077	9	6	4349	1.6321	0.051333	LINC01124
ENSG00000135069	9	80912059	80945009	240	58	4349	1.632	0.051341	PSAT1
ENSG00000184990	14	105219437	105234831	79	25	4349	1.6318	0.051358	SIVA1
ENSG00000127564	16	3018025	3030540	61	22	4349	1.6311	0.051437	PKMYT1
ENSG00000205220	16	67968405	67970990	4	2	4349	1.6302	0.051526	PSMB10
ENSG00000204291	9	101705461	101833069	690	99	4349	1.6291	0.051642	COL15A1
ENSG00000145365	4	113195698	113207059	68	11	4349	1.6289	0.051662	TIFA
ENSG00000165689	9	139296377	139305061	74	21	4349	1.628	0.05176	SDCCAG3
ENSG00000151062	12	1901123	2028002	815	117	4349	1.6279	0.051773	CACNA2D4
ENSG00000063854	16	1845621	1877195	362	20	4349	1.6275	0.051819	HAGH
ENSG00000160446	9	131483148	131486406	15	7	4349	1.627	0.051873	ZDHHC12
ENSG00000100983	20	33516236	33543620	77	23	4349	1.6267	0.051901	GSS
ENSG00000181788	3	150458914	150481264	102	25	4349	1.6265	0.051922	SIAH2
ENSG00000154237	15	101459420	101610317	1166	128	4349	1.626	0.051973	LRRK1
ENSG00000164051	3	48473574	48481866	36	13	4349	1.6259	0.051981	CCDC51
ENSG00000128254	22	32329507	32341504	65	20	4349	1.6256	0.052019	C22orf24
ENSG00000144331	2	180306709	180726232	2351	192	4349	1.6255	0.052028	ZNF385B
ENSG00000138286	10	74927924	75004262	279	24	4349	1.6254	0.052034	FAM149B1
ENSG00000167656	8	143866296	143868008	11	6	4349	1.6253	0.052047	LY6D
ENSG00000197050	19	37498759	37621216	644	48	4349	1.6249	0.052095	ZNF420
ENSG00000129514	14	38059189	38069245	30	11	4349	1.6248	0.052102	FOXA1
ENSG00000197951	19	57106632	57137849	239	46	4349	1.6229	0.052302	ZNF71
ENSG00000184058	22	19744226	19771116	146	50	4349	1.6229	0.052306	TBX1
ENSG00000149452	11	62756626	62783311	89	27	4349	1.6223	0.052367	SLC22A8
ENSG00000054598	6	1610681	1614127	10	4	4349	1.6223	0.052375	FOXC1
ENSG00000167658	19	3976054	3985467	53	19	4349	1.6221	0.052395	EEF2
ENSG00000103449	16	51169886	51185278	45	19	4349	1.6217	0.052436	SALL1
ENSG00000159445	1	151846060	151882284	172	33	4349	1.6208	0.052526	THEM4
ENSG00000125755	19	46318668	46366548	265	32	4349	1.6206	0.052551	SYMPK
ENSG00000128050	4	57301907	57327534	110	24	4349	1.6203	0.052579	PAICS
ENSG00000187180	1	152647771	152649050	10	4	4349	1.6198	0.052638	LCE2C
ENSG00000214397	15	100255908	100258029	13	7	4349	1.6195	0.052665	DKFZP779J2370
ENSG00000136842	9	100263462	100364030	431	95	4349	1.6194	0.052684	TMOD1
ENSG00000177106	11	694438	727727	188	51	4349	1.6191	0.052708	EPS8L2
ENSG00000006042	17	31254928	31272124	86	19	4349	1.6191	0.05271	TMEM98
ENSG00000103249	16	1494935	1525581	310	63	4349	1.6184	0.052791	CLCN7
ENSG00000179604	17	71279763	71308314	202	52	4349	1.6183	0.0528	CDC42EP4
ENSG00000135622	2	74881355	74909186	127	31	4349	1.6179	0.052841	SEMA4F
ENSG00000011422	19	44150247	44174699	181	53	4349	1.6177	0.052862	PLAUR
ENSG00000116266	1	109289296	109352148	313	31	4349	1.6175	0.052885	STXBP3
ENSG00000109787	4	38665817	38702663	163	48	4349	1.6169	0.052952	KLF3
ENSG00000181722	3	114056941	114866118	2890	211	4349	1.6167	0.052977	ZBTB20
ENSG00000125449	17	73106047	73126360	103	33	4349	1.6158	0.053067	ARMC7
ENSG00000005844	16	30483979	30534506	177	55	4349	1.6153	0.053121	ITGAL
ENSG00000166913	20	43514317	43537173	84	19	4349	1.6147	0.053185	YWHAB
ENSG00000103066	16	68279207	68294961	55	16	4349	1.6145	0.05321	PLA2G15
ENSG00000149136	11	57093459	57103351	34	11	4349	1.6135	0.05332	SSRP1
ENSG00000140368	15	77285700	77329673	258	58	4349	1.6133	0.053338	PSTPIP1
ENSG00000143164	1	167905021	168045081	644	56	4349	1.6131	0.053365	DCAF6
ENSG00000126464	19	50094900	50129696	177	25	4349	1.6126	0.053418	PRR12
ENSG00000133019	1	239549865	240078750	2570	231	4349	1.6124	0.053436	CHRM3
ENSG00000197487	19	56687389	56697144	85	30	4349	1.6119	0.053492	GALP
ENSG00000166002	11	93211638	93276674	368	52	4349	1.6118	0.053508	SMCO4
ENSG00000116885	1	36881428	36916086	204	19	4349	1.6116	0.053529	OSCP1
ENSG00000205030	11	55594695	55595630	10	5	4349	1.6115	0.053532	OR5L2
ENSG00000126106	1	45100910	45140227	179	36	4349	1.6111	0.053581	TMEM53
ENSG00000168484	8	22014426	22021992	46	22	4349	1.6096	0.053742	SFTPC
ENSG00000267281	12	53900472	54019763	397	39	4349	1.6092	0.053785	RP11-793H13.10
ENSG00000170482	5	138702885	138720242	55	20	4349	1.6092	0.053787	SLC23A1
ENSG00000134049	18	44681413	44702745	80	12	4349	1.6091	0.053797	IER3IP1
ENSG00000160075	1	1477053	1510249	172	37	4349	1.609	0.053807	SSU72
ENSG00000116903	1	231468480	231473598	14	6	4349	1.6088	0.053828	EXOC8
ENSG00000130818	19	9638667	9649303	54	14	4349	1.6087	0.053841	ZNF426
ENSG00000168734	20	43160426	43252888	309	52	4349	1.6078	0.053935	PKIG
ENSG00000104881	19	45882892	45909607	136	42	4349	1.6071	0.054016	PPP1R13L
ENSG00000149925	16	30064411	30081778	44	17	4349	1.6065	0.054083	ALDOA
ENSG00000125730	19	6677715	6730573	375	66	4349	1.6065	0.054087	C3
ENSG00000069956	15	52244303	52358462	483	49	4349	1.606	0.054138	MAPK6
ENSG00000272790	11	112041253	112071394	99	25	4349	1.6052	0.054224	AP002884.3
ENSG00000154438	7	117003276	117068177	202	22	4349	1.605	0.054242	ASZ1
ENSG00000147526	8	38585704	38710546	517	62	4349	1.6047	0.054279	TACC1
ENSG00000159761	16	67700719	67702661	4	2	4349	1.6042	0.054339	C16orf86
ENSG00000258708	14	37641093	37643016	5	3	4349	1.604	0.054359	SLC25A21-AS1
ENSG00000267228	18	44661027	44702652	173	21	4349	1.6035	0.054413	IER3IP1
ENSG00000138311	10	64133951	64431771	1577	178	4349	1.6022	0.054556	ZNF365
ENSG00000168566	6	7590432	7612200	74	17	4349	1.6022	0.054559	SNRNP48
ENSG00000122733	9	34957484	34982541	87	30	4349	1.6008	0.054708	KIAA1045
ENSG00000160741	1	153920145	153931101	18	7	4349	1.5999	0.054812	CRTC2
ENSG00000228768	17	29898161	29902678	11	6	4349	1.5994	0.054869	AC003101.1
ENSG00000180479	19	38045684	38085673	159	30	4349	1.5981	0.055016	ZNF571
ENSG00000146242	6	83072923	83080545	26	11	4349	1.5977	0.055051	TPBG
ENSG00000204960	7	155149680	155160629	89	14	4349	1.5977	0.055055	BLACE
ENSG00000124780	6	39266777	39282329	115	29	4349	1.597	0.055128	KCNK17
ENSG00000196260	6	30899130	30899952	11	4	4349	1.5961	0.055228	SFTA2
ENSG00000118257	2	206546714	206662857	463	101	4349	1.5961	0.055237	NRP2
ENSG00000105825	7	93514709	93520303	36	7	4349	1.5958	0.055265	TFPI2
ENSG00000188112	6	42068856	42110357	251	62	4349	1.5957	0.055276	C6orf132
ENSG00000135506	12	58087738	58115340	121	22	4349	1.5952	0.055335	OS9
ENSG00000163686	3	58223233	58281420	310	50	4349	1.5936	0.055512	ABHD6
ENSG00000196081	19	23404401	23433192	168	28	4349	1.5932	0.055557	ZNF724P
ENSG00000251258	6	112668532	112672498	15	4	4349	1.5924	0.055652	RFPL4B
ENSG00000133422	22	31321117	31364284	106	24	4349	1.5923	0.055658	MORC2
ENSG00000069712	1	92632542	92650280	56	18	4349	1.5923	0.055662	KIAA1107
ENSG00000100412	22	41865129	41924993	211	45	4349	1.5916	0.055733	ACO2
ENSG00000197273	1	42628362	42630389	14	8	4349	1.5916	0.055736	GUCA2A
ENSG00000187554	1	223282748	223316624	235	37	4349	1.5915	0.055745	TLR5
ENSG00000168906	2	85766288	85772403	16	9	4349	1.591	0.055806	MAT2A
ENSG00000099769	16	1840414	1844972	37	8	4349	1.5907	0.055841	IGFALS
ENSG00000196968	10	75532049	75540009	19	9	4349	1.5906	0.055852	FUT11
ENSG00000112312	6	24775159	24786327	49	10	4349	1.5903	0.055885	GMNN
ENSG00000182256	15	27216429	27778373	3377	351	4349	1.589	0.056031	GABRG3
ENSG00000173171	1	155178490	155183615	9	4	4349	1.589	0.056036	MTX1
ENSG00000197766	19	859453	863453	25	13	4349	1.5888	0.05605	CFD
ENSG00000184185	17	21279509	21323179	132	56	4349	1.5884	0.056102	KCNJ12
ENSG00000196189	1	156117157	156147543	110	28	4349	1.5883	0.056112	SEMA4A
ENSG00000137033	9	6215805	6257983	205	40	4349	1.5862	0.056346	IL33
ENSG00000166068	15	38544527	38649450	472	20	4349	1.5861	0.056359	SPRED1
ENSG00000185269	17	79910388	79919716	40	10	4349	1.5859	0.056386	NOTUM
ENSG00000144820	3	100328433	100414323	548	60	4349	1.5854	0.056436	GPR128
ENSG00000099250	10	33466420	33625190	821	97	4349	1.5853	0.056448	NRP1
ENSG00000175866	17	79008948	79091232	600	94	4349	1.5843	0.056566	BAIAP2
ENSG00000118194	1	201328136	201346890	142	28	4349	1.5842	0.056573	TNNT2
ENSG00000147896	9	27524312	27526496	21	9	4349	1.5836	0.056638	IFNK
ENSG00000260286	6	24797549	24799117	6	4	4349	1.5835	0.05665	C6orf229
ENSG00000203883	20	62679076	62680994	4	1	4349	1.5834	0.05666	SOX18
ENSG00000166862	22	36959968	37099603	781	119	4349	1.5829	0.056719	CACNG2
ENSG00000167566	12	50184929	50222533	192	40	4349	1.5815	0.056878	NCKAP5L
ENSG00000170653	12	53901640	54020199	394	39	4349	1.5815	0.05688	ATF7
ENSG00000058799	1	54317392	54356407	213	33	4349	1.5812	0.056913	YIPF1
ENSG00000196092	9	36833272	37034103	1347	161	4349	1.5805	0.056991	PAX5
ENSG00000121671	11	45868669	45904798	131	34	4349	1.5802	0.057035	CRY2
ENSG00000239713	22	39436924	39483748	319	59	4349	1.5797	0.057085	APOBEC3G
ENSG00000078269	6	158402888	158520208	701	87	4349	1.5795	0.057111	SYNJ2
ENSG00000237289	15	43885252	43897099	25	8	4349	1.5777	0.057313	CKMT1B
ENSG00000178522	4	71457973	71473005	83	34	4349	1.5772	0.05738	AMBN
ENSG00000143512	1	222695602	222721445	138	21	4349	1.577	0.057394	HHIPL2
ENSG00000154719	21	26957968	26979829	142	14	4349	1.5764	0.057467	MRPL39
ENSG00000169918	15	31775329	32162992	1964	111	4349	1.5762	0.057495	OTUD7A
ENSG00000197372	19	23708433	23870022	1421	44	4349	1.576	0.057512	ZNF675
ENSG00000142149	21	33245628	33416946	1110	174	4349	1.5753	0.057597	HUNK
ENSG00000148396	9	139334549	139372141	180	32	4349	1.5749	0.057636	SEC16A
ENSG00000025800	1	32573639	32642169	211	35	4349	1.5749	0.057637	KPNA6
ENSG00000197980	3	156543270	156763918	925	74	4349	1.5749	0.05764	LEKR1
ENSG00000125835	20	2442280	2451499	40	17	4349	1.574	0.057742	SNRPB
ENSG00000165233	9	95858500	95875565	93	21	4349	1.5739	0.05775	C9orf89
ENSG00000104361	8	99202061	99306621	437	76	4349	1.5721	0.057965	NIPAL2
ENSG00000181264	11	120195838	120204391	31	12	4349	1.5713	0.058052	TMEM136
ENSG00000142748	1	27695603	27701315	17	9	4349	1.5712	0.058066	FCN3
ENSG00000188343	8	94710789	94743755	93	30	4349	1.5707	0.058121	FAM92A1
ENSG00000111339	12	14978503	14996429	65	14	4349	1.5693	0.058294	ART4
ENSG00000142609	1	1853396	1935276	713	89	4349	1.5689	0.058336	C1orf222
ENSG00000157404	4	55524085	55606881	431	68	4349	1.5686	0.058366	KIT
ENSG00000149923	16	30087299	30096698	37	15	4349	1.5675	0.058497	PPP4C
ENSG00000111653	12	6759446	6772314	48	11	4349	1.5672	0.058529	ING4
ENSG00000159723	16	67516474	67517716	5	3	4349	1.5672	0.058535	AGRP
ENSG00000065357	12	56321103	56347811	83	20	4349	1.5668	0.058582	DGKA
ENSG00000180190	8	439803	495781	497	67	4349	1.5646	0.058841	TDRP
ENSG00000165060	9	71650175	71715094	400	38	4349	1.5645	0.058853	FXN
ENSG00000162753	1	173469603	173572233	522	46	4349	1.5637	0.058939	SLC9C2
ENSG00000124357	2	71291474	71306935	96	27	4349	1.5635	0.058964	NAGK
ENSG00000234237	1	180941695	180949868	29	10	4349	1.563	0.059022	AL162431.1
ENSG00000215271	14	23741666	23768656	100	39	4349	1.5629	0.059034	HOMEZ
ENSG00000166863	12	57403784	57422667	53	15	4349	1.5626	0.05907	TAC3
ENSG00000138434	2	182756560	182795465	144	34	4349	1.5614	0.059219	SSFA2
ENSG00000204345	17	72575504	72588422	82	16	4349	1.5594	0.059453	CD300LD
ENSG00000198125	22	36002811	36033998	173	39	4349	1.5592	0.059469	MB
ENSG00000178852	17	45400656	45518678	474	31	4349	1.5591	0.059487	EFCAB13
ENSG00000255641	12	10564911	10588600	91	13	4349	1.5588	0.059517	NKG2-E
ENSG00000171858	20	60962172	60963576	9	5	4349	1.5586	0.059547	RPS21
ENSG00000078808	1	1152288	1167411	157	16	4349	1.5586	0.059549	SDF4
ENSG00000159200	21	35885440	35987441	755	64	4349	1.558	0.059618	RCAN1
ENSG00000179583	16	10971055	11026079	323	102	4349	1.5578	0.059641	CIITA
ENSG00000106948	9	117096436	117156685	335	44	4349	1.5571	0.059725	AKNA
ENSG00000185250	6	109711418	109762374	230	40	4349	1.5566	0.059778	PPIL6
ENSG00000144407	2	209224438	209719227	2898	153	4349	1.5564	0.059806	PTH2R
ENSG00000104213	8	17433942	17501580	862	109	4349	1.5562	0.059825	PDGFRL
ENSG00000165630	10	13628927	13672868	233	41	4349	1.5561	0.059844	PRPF18
ENSG00000160746	3	43396351	43733086	1456	92	4349	1.5558	0.059879	ANO10
ENSG00000155629	10	98353069	98480271	614	124	4349	1.5555	0.059909	PIK3AP1
ENSG00000080644	15	78885394	78913637	114	26	4349	1.5549	0.059986	CHRNA3
ENSG00000108423	17	57936851	57970304	119	31	4349	1.5545	0.060037	TUBD1
ENSG00000172687	19	21541732	21562104	170	16	4349	1.5542	0.060064	ZNF738
ENSG00000156968	16	15489611	15507125	67	19	4349	1.5536	0.060138	MPV17L
ENSG00000143207	1	175913967	176176629	1385	33	4349	1.5535	0.060157	RFWD2
ENSG00000145912	5	177576461	177580968	23	11	4349	1.5533	0.060172	NHP2
ENSG00000090238	16	30103635	30108236	8	5	4349	1.5524	0.060286	YPEL3
ENSG00000107807	10	102889257	102897545	31	13	4349	1.5517	0.060362	TLX1
ENSG00000151962	4	155702365	155749965	205	35	4349	1.5516	0.060385	RBM46
ENSG00000099957	22	21364097	21383119	140	46	4349	1.5514	0.060398	P2RX6
ENSG00000158286	1	6265535	6281359	82	23	4349	1.5511	0.060444	RNF207
ENSG00000076604	17	27071002	27077974	16	10	4349	1.5502	0.060552	TRAF4
ENSG00000139192	12	6560856	6575683	83	18	4349	1.5499	0.060585	TAPBPL
ENSG00000213719	6	31698358	31707540	22	11	4349	1.5496	0.060622	CLIC1
ENSG00000103769	15	66018392	66184329	662	62	4349	1.549	0.060687	RAB11A
ENSG00000144848	3	112251356	112280893	151	24	4349	1.5487	0.060731	ATG3
ENSG00000184381	22	38507502	38601697	645	55	4349	1.5485	0.060752	PLA2G6
ENSG00000147601	8	73921099	73960357	193	38	4349	1.5481	0.060798	TERF1
ENSG00000184040	10	18041218	18089855	3	2	4349	1.548	0.060816	TMEM236
ENSG00000101194	20	61584052	61599949	108	40	4349	1.5471	0.060923	SLC17A9
ENSG00000171817	19	38042308	38104998	233	40	4349	1.5469	0.060949	ZNF540
ENSG00000178585	1	9908334	9970394	291	46	4349	1.5463	0.06102	CTNNBIP1
ENSG00000100532	14	54976530	55005567	116	22	4349	1.546	0.061052	CGRRF1
ENSG00000159625	16	57728705	57765717	228	52	4349	1.5454	0.061129	CCDC135
ENSG00000175170	20	25744102	25848861	212	33	4349	1.5454	0.061131	FAM182B
ENSG00000143162	1	167498914	167523004	172	47	4349	1.5451	0.061161	CREG1
ENSG00000113249	5	156456424	156486130	190	40	4349	1.5451	0.061164	HAVCR1
ENSG00000267360	19	37583921	37701414	694	41	4349	1.545	0.061171	CTC-454I21.3
ENSG00000173473	3	47626762	47823596	481	39	4349	1.5446	0.061225	SMARCC1
ENSG00000186814	18	32831032	32870196	153	35	4349	1.5432	0.061395	ZSCAN30
ENSG00000178462	10	5435061	5446793	79	19	4349	1.543	0.06142	TUBAL3
ENSG00000165887	10	99332198	99343641	66	19	4349	1.5425	0.061472	ANKRD2
ENSG00000176731	8	86126311	86132650	16	6	4349	1.5425	0.061475	C8orf59
ENSG00000157881	1	2439972	2458039	95	22	4349	1.5425	0.061479	PANK4
ENSG00000015479	5	138609441	138667360	154	34	4349	1.5423	0.061497	MATR3
ENSG00000158092	3	136581050	136668665	299	23	4349	1.5418	0.061563	NCK1
ENSG00000174197	15	41913422	42062141	488	45	4349	1.5409	0.061671	MGA
ENSG00000141837	19	13317256	13734804	2520	314	4349	1.5408	0.061677	CACNA1A
ENSG00000171595	17	72270386	72311023	267	57	4349	1.5408	0.061682	DNAI2
ENSG00000117877	19	45909467	45914024	30	9	4349	1.5406	0.061707	CD3EAP
ENSG00000175471	5	94039446	94620279	2684	242	4349	1.5399	0.061787	MCTP1
ENSG00000185669	16	88744090	88752901	43	21	4349	1.5396	0.061829	SNAI3
ENSG00000010030	6	36322419	36356164	222	62	4349	1.5392	0.061883	ETV7
ENSG00000205441	21	46020497	46022091	14	2	4349	1.539	0.061903	KRTAP10-7
ENSG00000167103	9	130683158	130693076	30	11	4349	1.5378	0.062055	PIP5KL1
ENSG00000179431	11	35639735	35642419	6	3	4349	1.5376	0.062068	FJX1
ENSG00000131778	1	146714291	146767443	300	46	4349	1.5375	0.062082	CHD1L
ENSG00000165695	9	135600965	135754164	876	91	4349	1.5364	0.06222	AK8
ENSG00000128394	22	39436609	39449915	71	22	4349	1.5362	0.062241	APOBEC3F
ENSG00000160888	19	13261229	13265722	15	9	4349	1.5354	0.062338	IER2
ENSG00000173875	19	12721732	12742735	103	26	4349	1.5349	0.062404	ZNF791
ENSG00000146038	6	24171984	24358280	1168	95	4349	1.5348	0.062415	DCDC2
ENSG00000149930	16	29984962	30003582	53	17	4349	1.5348	0.062421	TAOK2
ENSG00000042088	14	90421283	90511106	559	35	4349	1.5345	0.062451	TDP1
ENSG00000164379	6	1312675	1314992	14	6	4349	1.5344	0.062471	FOXQ1
ENSG00000111424	12	48235320	48336831	632	135	4349	1.5339	0.062529	VDR
ENSG00000139044	12	569530	672675	760	159	4349	1.5335	0.062572	B4GALNT3
ENSG00000168101	16	4743695	4745860	8	5	4349	1.5333	0.062597	NUDT16L1
ENSG00000205595	4	75480629	75490486	2	1	4349	1.5331	0.062621	AREGB
ENSG00000184599	1	113263041	113269857	47	22	4349	1.5329	0.062653	FAM19A3
ENSG00000107140	9	35605367	35610038	13	8	4349	1.5328	0.06266	TESK1
ENSG00000204049	10	79626633	79629368	8	4	4349	1.5321	0.062753	AL391421.1
ENSG00000167653	8	143751726	143764142	92	15	4349	1.5318	0.062791	PSCA
ENSG00000196104	4	167654535	168155947	2185	154	4349	1.5311	0.062873	SPOCK3
ENSG00000139880	14	23516271	23526747	47	19	4349	1.5309	0.062897	CDH24
ENSG00000155229	10	99218081	99258551	130	32	4349	1.5305	0.062945	MMS19
ENSG00000130751	19	47523077	47549033	154	59	4349	1.5285	0.063195	NPAS1
ENSG00000116996	1	238045705	238054094	52	13	4349	1.5284	0.063203	ZP4
ENSG00000137270	6	52991762	53013627	120	34	4349	1.5284	0.063207	GCM1
ENSG00000078814	20	33563206	33590240	125	29	4349	1.5279	0.063265	MYH7B
ENSG00000167720	17	2206677	2228554	65	24	4349	1.5273	0.063349	SRR
ENSG00000166317	10	75404639	75423561	90	19	4349	1.5271	0.063365	SYNPO2L
ENSG00000213347	5	176728462	176739758	44	21	4349	1.5266	0.063435	MXD3
ENSG00000167123	9	131174030	131199626	147	30	4349	1.5265	0.063441	CERCAM
ENSG00000143631	1	152274651	152297679	133	25	4349	1.5262	0.063475	FLG
ENSG00000091009	5	145583113	145718814	547	60	4349	1.5262	0.06348	RBM27
ENSG00000100934	14	39501123	39578850	399	48	4349	1.5255	0.063561	SEC23A
ENSG00000143147	1	168053997	168106821	271	58	4349	1.5252	0.063601	GPR161
ENSG00000072849	17	5374571	5390131	55	17	4349	1.5249	0.063647	DERL2
ENSG00000111907	6	125440195	125585553	886	104	4349	1.5244	0.0637	TPD52L1
ENSG00000213465	11	64781585	64789656	51	16	4349	1.524	0.063748	ARL2
ENSG00000100341	22	44275558	44287893	82	18	4349	1.5239	0.063761	PNPLA5
ENSG00000169764	2	64068074	64118696	143	36	4349	1.5238	0.063778	UGP2
ENSG00000080822	3	98216756	98241910	107	34	4349	1.5237	0.063789	CLDND1
ENSG00000163586	2	88422510	88427635	24	11	4349	1.5237	0.063797	FABP1
ENSG00000171051	19	52248425	52307363	337	60	4349	1.5232	0.063853	FPR1
ENSG00000231738	12	85408094	85430055	59	24	4349	1.5232	0.063857	TSPAN19
ENSG00000205362	16	56672578	56673999	11	4	4349	1.5221	0.063987	MT1A
ENSG00000170525	10	6186881	6277495	655	161	4349	1.5214	0.06408	PFKFB3
ENSG00000204532	19	56713670	56720821	70	25	4349	1.5211	0.064116	ZSCAN5C
ENSG00000048140	5	176074388	176086058	88	29	4349	1.5196	0.064303	TSPAN17
ENSG00000130347	6	107018903	107077373	350	33	4349	1.519	0.064381	RTN4IP1
ENSG00000120686	13	38923986	38937140	81	22	4349	1.5189	0.064392	UFM1
ENSG00000019169	2	119699742	119752236	292	50	4349	1.5186	0.064435	MARCO
ENSG00000187811	11	71292956	71318487	214	40	4349	1.5184	0.064457	AP000867.1
ENSG00000215527	18	12658042	12663470	28	9	4349	1.5183	0.064467	AP005482.1
ENSG00000258728	9	34646642	34657110	35	19	4349	1.5178	0.064527	GALT
ENSG00000135632	2	73441350	73454365	40	15	4349	1.5177	0.064545	SMYD5
ENSG00000100362	22	37196728	37215523	119	30	4349	1.516	0.06476	PVALB
ENSG00000145916	5	177557997	177577566	105	26	4349	1.5155	0.064822	RMND5B
ENSG00000160886	8	143781529	143786545	30	9	4349	1.5147	0.064923	LY6K
ENSG00000131650	16	3013945	3018384	26	8	4349	1.5144	0.064962	KREMEN2
ENSG00000162706	1	159141399	159173103	107	30	4349	1.5144	0.064965	CADM3
ENSG00000168917	3	136537489	136574734	138	13	4349	1.5137	0.065056	SLC35G2
ENSG00000243364	1	155036207	155042029	12	7	4349	1.5136	0.065069	EFNA4
ENSG00000214360	5	171621176	171630456	57	20	4349	1.5135	0.065074	EFCAB9
ENSG00000197901	11	62703857	62752455	152	26	4349	1.5122	0.065239	SLC22A6
ENSG00000111674	12	7022909	7032861	40	12	4349	1.5114	0.065343	ENO2
ENSG00000255346	15	69222864	69355083	551	60	4349	1.511	0.065391	NOX5
ENSG00000171219	11	64590859	64612041	71	21	4349	1.5108	0.065416	CDC42BPG
ENSG00000108518	17	4848947	4852356	20	12	4349	1.5105	0.065457	PFN1
ENSG00000169926	15	31619058	31727868	553	90	4349	1.509	0.065651	KLF13
ENSG00000129219	17	4710391	4726729	89	35	4349	1.5086	0.065702	PLD2
ENSG00000180626	17	5082831	5095178	63	21	4349	1.5084	0.065723	ZNF594
ENSG00000197046	18	43405477	43424045	83	26	4349	1.5082	0.065747	SIGLEC15
ENSG00000197658	11	62847412	62911693	389	26	4349	1.5082	0.065754	SLC22A24
ENSG00000002726	7	150521715	150558592	259	44	4349	1.5081	0.06576	AOC1
ENSG00000255552	6	31679548	31681842	13	8	4349	1.5076	0.065834	LY6G6E
ENSG00000167220	18	44633774	44676891	176	29	4349	1.5075	0.065844	HDHD2
ENSG00000120725	5	138282409	138629246	1174	86	4349	1.5069	0.065924	SIL1
ENSG00000269028	3	96335981	96337000	6	3	4349	1.5061	0.066022	MTRNR2L12
ENSG00000143434	1	151104161	151119104	76	23	4349	1.506	0.066039	SEMA6C
ENSG00000152104	1	214522039	214725792	1288	153	4349	1.5057	0.06607	PTPN14
ENSG00000125810	20	23059986	23066977	29	13	4349	1.5056	0.06608	CD93
ENSG00000110680	11	14988214	14993900	26	10	4349	1.5037	0.066327	CALCA
ENSG00000170099	14	94770585	94789731	116	27	4349	1.5033	0.066382	SERPINA6
ENSG00000164116	4	156587863	156653501	358	69	4349	1.5029	0.066436	GUCY1A3
ENSG00000165125	7	142568956	142583507	105	17	4349	1.5024	0.0665	TRPV6
ENSG00000165609	10	12207324	12238143	144	42	4349	1.5022	0.066523	NUDT5
ENSG00000162616	1	78444859	78483648	119	30	4349	1.5022	0.066526	DNAJB4
ENSG00000177042	11	695428	705028	75	24	4349	1.5017	0.066587	TMEM80
ENSG00000188163	9	140138036	140142222	24	11	4349	1.5015	0.066612	FAM166A
ENSG00000135333	6	93949738	94129265	805	109	4349	1.5015	0.06662	EPHA7
ENSG00000160223	21	45642874	45660849	140	38	4349	1.5005	0.066736	ICOSLG
ENSG00000131943	19	30191721	30206364	112	20	4349	1.5003	0.066764	C19orf12
ENSG00000086589	5	150070356	150080669	38	16	4349	1.5003	0.066773	RBM22
ENSG00000115165	2	158271131	158345473	326	78	4349	1.5	0.066801	CYTIP
ENSG00000181767	11	55872519	55873457	12	4	4349	1.5	0.066803	OR8H2
ENSG00000014257	3	132036211	132087142	327	48	4349	1.4986	0.066987	ACPP
ENSG00000204610	6	30130993	30140473	77	11	4349	1.4984	0.067016	TRIM15
ENSG00000158321	7	69063905	70258054	4035	164	4349	1.498	0.067067	AUTS2
ENSG00000129173	11	19245610	19263167	88	42	4349	1.496	0.067325	E2F8
ENSG00000136895	9	129986544	130155939	621	69	4349	1.4957	0.067369	GARNL3
ENSG00000162032	16	1826713	1843701	111	36	4349	1.4952	0.067433	SPSB3
ENSG00000161021	5	179159851	179223512	303	46	4349	1.4947	0.067494	MAML1
ENSG00000132692	1	156611182	156629324	68	27	4349	1.494	0.067591	BCAN
ENSG00000170191	20	25593571	25604811	45	11	4349	1.4939	0.0676	NANP
ENSG00000183808	8	94741584	94753245	32	10	4349	1.4936	0.067644	RBM12B
ENSG00000004455	1	33473585	33546597	232	41	4349	1.4933	0.067683	AK2
ENSG00000187461	6	13469513	13486415	90	17	4349	1.4921	0.067831	AL583828.1
ENSG00000077238	16	27324989	27376099	345	51	4349	1.4916	0.067907	IL4R
ENSG00000148429	10	11495945	11653753	598	59	4349	1.4907	0.068026	USP6NL
ENSG00000103111	16	77224732	77236302	104	29	4349	1.4903	0.068072	MON1B
ENSG00000151650	10	135050908	135055433	40	10	4349	1.4899	0.068126	VENTX
ENSG00000250741	2	18736811	18770830	156	40	4349	1.4893	0.068198	NT5C1B-RDH14
ENSG00000185013	2	18737050	18770838	156	40	4349	1.4893	0.068198	NT5C1B
ENSG00000198283	11	58274648	58275578	3	2	4349	1.4893	0.068198	OR5B21
ENSG00000163736	4	74852755	74853914	1	1	4349	1.4888	0.068272	PPBP
ENSG00000180509	21	35818988	35884573	469	71	4349	1.4887	0.068283	KCNE1
ENSG00000174109	16	1469745	1479345	61	20	4349	1.4884	0.068326	C16orf91
ENSG00000221858	7	143792141	143793186	6	3	4349	1.4883	0.06834	OR2A12
ENSG00000204659	5	179105584	179107975	8	4	4349	1.4881	0.068365	CBY3
ENSG00000111832	6	116892530	116918838	95	24	4349	1.4879	0.068392	RWDD1
ENSG00000139990	14	69517598	69619867	399	53	4349	1.4874	0.068457	DCAF5
ENSG00000102678	13	22245522	22278637	135	42	4349	1.4872	0.068475	FGF9
ENSG00000198680	9	25676396	25678856	25	10	4349	1.4872	0.068478	TUSC1
ENSG00000174939	16	29911696	29931185	43	18	4349	1.4871	0.068498	ASPHD1
ENSG00000198624	5	150560613	150603706	290	75	4349	1.4869	0.068523	CCDC69
ENSG00000091073	7	76090993	76135312	45	11	4349	1.4869	0.068525	DTX2
ENSG00000066279	1	197053258	197115824	298	45	4349	1.4868	0.068532	ASPM
ENSG00000268964	19	53547991	53554329	39	12	4349	1.4865	0.068576	ERVV-2
ENSG00000143466	1	206643791	206670223	159	54	4349	1.4864	0.068589	IKBKE
ENSG00000203666	1	245133007	245290466	834	63	4349	1.4861	0.068631	EFCAB2
ENSG00000169327	14	21623026	21624222	19	9	4349	1.4857	0.068678	OR5AU1
ENSG00000162613	1	78409740	78444794	112	26	4349	1.4853	0.068728	FUBP1
ENSG00000068793	15	22892005	23006016	820	148	4349	1.4847	0.068812	CYFIP1
ENSG00000118217	1	161736084	161933860	814	40	4349	1.4845	0.068842	ATF6
ENSG00000213281	1	115247090	115259515	35	15	4349	1.4834	0.068989	NRAS
ENSG00000165269	9	33384765	33402643	76	27	4349	1.483	0.069043	AQP7
ENSG00000071794	3	148747914	148804341	225	40	4349	1.4826	0.069088	HLTF
ENSG00000180098	1	28879597	28905051	79	22	4349	1.4826	0.069095	TRNAU1AP
ENSG00000141569	17	73876416	73893084	95	28	4349	1.4823	0.069134	TRIM65
ENSG00000205403	4	110661852	110723335	395	47	4349	1.4821	0.069161	CFI
ENSG00000124614	6	34385231	34393902	57	22	4349	1.4809	0.06932	RPS10
ENSG00000065268	19	983174	994569	108	21	4349	1.4801	0.06942	WDR18
ENSG00000248483	5	93070508	93077343	11	6	4349	1.4794	0.069511	POU5F2
ENSG00000140395	15	78570177	78592136	88	27	4349	1.4789	0.069584	WDR61
ENSG00000168297	3	58318607	58411748	666	37	4349	1.4781	0.069697	PXK
ENSG00000134686	1	33789224	33896653	468	49	4349	1.4775	0.069771	PHC2
ENSG00000181693	11	56057529	56058566	5	3	4349	1.4775	0.069771	OR8H1
ENSG00000164144	4	153701089	153839615	530	48	4349	1.4771	0.069828	ARFIP1
ENSG00000100150	22	32149944	32303012	676	58	4349	1.4766	0.069887	DEPDC5
ENSG00000167264	16	68021649	68113223	341	36	4349	1.4765	0.069901	DUS2
ENSG00000100842	14	23825611	23834961	28	9	4349	1.4759	0.069984	EFS
ENSG00000168539	11	62676151	62689279	40	15	4349	1.4753	0.070071	CHRM1
ENSG00000100360	22	37154246	37172300	77	20	4349	1.4747	0.070149	IFT27
ENSG00000118620	19	21203426	21242856	226	34	4349	1.4745	0.070167	ZNF430
ENSG00000231861	3	98216448	98217496	4	2	4349	1.4742	0.070209	OR5K2
ENSG00000189241	6	116597741	116601066	18	7	4349	1.4738	0.070266	TSPYL1
ENSG00000165272	9	33441152	33447609	22	10	4349	1.4729	0.07039	AQP3
ENSG00000204882	8	142366600	142377367	110	32	4349	1.4728	0.070398	GPR20
ENSG00000175779	15	38988799	38992239	25	9	4349	1.4725	0.070441	C15orf53
ENSG00000186306	1	158368312	158369256	12	6	4349	1.4718	0.070543	OR10T2
ENSG00000118276	18	29202210	29265799	271	72	4349	1.4711	0.070631	B4GALT6
ENSG00000141378	17	57751997	57784987	79	20	4349	1.4708	0.07067	PTRH2
ENSG00000049246	1	7844380	7905237	323	52	4349	1.4706	0.070693	PER3
ENSG00000120029	10	103605356	103815950	430	41	4349	1.4706	0.070699	C10orf76
ENSG00000155026	7	5965181	6010314	5	3	4349	1.4705	0.070711	RSPH10B
ENSG00000197275	8	95384188	95487337	509	43	4349	1.4704	0.070722	RAD54B
ENSG00000115318	2	74759541	74782817	88	28	4349	1.4702	0.070756	LOXL3
ENSG00000146618	7	19184405	19185044	1	1	4349	1.4695	0.070855	FERD3L
ENSG00000117280	1	205737114	205744588	42	13	4349	1.4689	0.070933	RAB7L1
ENSG00000204264	6	32808494	32812480	26	9	4349	1.4678	0.071079	PSMB8
ENSG00000092201	14	21819631	21852425	162	33	4349	1.4677	0.071086	SUPT16H
ENSG00000101213	20	62159778	62168723	65	9	4349	1.4677	0.07109	PTK6
ENSG00000248098	19	41884215	41930910	276	36	4349	1.4676	0.071107	BCKDHA
ENSG00000127955	7	79763271	79848718	342	57	4349	1.4673	0.071153	GNAI1
ENSG00000167104	20	31619454	31631853	93	24	4349	1.467	0.071193	BPIFB6
ENSG00000160856	1	157644111	157670647	108	29	4349	1.4668	0.071222	FCRL3
ENSG00000221916	19	49621655	49622397	3	2	4349	1.4666	0.071241	C19orf73
ENSG00000146383	6	132891461	132892498	9	6	4349	1.4665	0.071258	TAAR6
ENSG00000072201	4	54325468	54567572	1438	128	4349	1.4661	0.071305	LNX1
ENSG00000100888	14	21853353	21924285	282	52	4349	1.4659	0.071335	CHD8
ENSG00000166189	10	103825147	103827792	3	2	4349	1.4657	0.071363	HPS6
ENSG00000133962	14	92047040	92247051	1139	92	4349	1.4656	0.071385	CATSPERB
ENSG00000182854	15	102358366	102359350	7	5	4349	1.4653	0.07142	OR4F15
ENSG00000101654	18	13726659	13764557	157	33	4349	1.4653	0.071426	RNMT
ENSG00000198917	9	131581930	131592100	54	13	4349	1.4652	0.071432	C9orf114
ENSG00000007306	19	42177235	42210895	239	36	4349	1.4652	0.071438	CEACAM7
ENSG00000113205	5	140480234	140483406	12	6	4349	1.4652	0.07144	PCDHB3
ENSG00000104447	8	116420724	116821899	1434	101	4349	1.4647	0.071502	TRPS1
ENSG00000106772	9	79226292	79521003	2013	211	4349	1.4647	0.071502	PRUNE2
ENSG00000268194	2	121221911	121223697	10	6	4349	1.4635	0.071667	LINC01101
ENSG00000167757	19	51525472	51531295	23	15	4349	1.4635	0.071668	KLK11
ENSG00000146859	7	134832824	134850967	91	15	4349	1.4629	0.071743	TMEM140
ENSG00000186895	11	69624992	69633792	68	18	4349	1.4626	0.071792	FGF3
ENSG00000135775	1	230778235	230829728	274	51	4349	1.4626	0.071795	COG2
ENSG00000162069	16	3077683	3086927	45	14	4349	1.4619	0.071884	CCDC64B
ENSG00000137434	6	10671651	10695030	123	26	4349	1.4616	0.071923	C6orf52
ENSG00000184207	16	2261998	2264808	12	6	4349	1.4614	0.071959	PGP
ENSG00000117090	1	160577890	160617085	215	79	4349	1.4609	0.072017	SLAMF1
ENSG00000132600	16	68344877	68392466	204	30	4349	1.4602	0.072113	PRMT7
ENSG00000169635	22	21771693	21805752	28	11	4349	1.4597	0.072188	HIC2
ENSG00000217930	16	4381550	4405608	111	29	4349	1.4593	0.072244	PAM16
ENSG00000080854	11	133778459	133826880	271	64	4349	1.4577	0.072455	IGSF9B
ENSG00000205089	5	132083137	132089856	28	11	4349	1.4575	0.072491	CCNI2
ENSG00000135503	12	52345451	52390862	156	42	4349	1.4575	0.072493	ACVR1B
ENSG00000160679	1	153606525	153618782	43	10	4349	1.4572	0.072525	CHTOP
ENSG00000170185	4	144106070	144144983	142	25	4349	1.4566	0.07262	USP38
ENSG00000206422	18	7231123	7232045	1	1	4349	1.4565	0.072627	LRRC30
ENSG00000125144	16	56700643	56701977	12	6	4349	1.4563	0.072653	MT1G
ENSG00000222011	7	102389418	102449672	154	37	4349	1.4563	0.072661	FAM185A
ENSG00000121680	11	45931220	45940363	46	18	4349	1.4558	0.072717	PEX16
ENSG00000159882	19	44507100	44518078	65	20	4349	1.4557	0.072733	ZNF230
ENSG00000054938	11	74407474	74442430	172	59	4349	1.4557	0.072734	CHRDL2
ENSG00000100312	22	51176624	51183762	27	11	4349	1.4556	0.072751	ACR
ENSG00000177125	9	129622944	129648157	67	18	4349	1.4551	0.072821	ZBTB34
ENSG00000165304	9	36572859	36677678	444	42	4349	1.4543	0.072927	MELK
ENSG00000171813	10	134210672	134231367	117	39	4349	1.4528	0.073146	PWWP2B
ENSG00000161040	7	102453308	102715286	1303	53	4349	1.4526	0.073161	FBXL13
ENSG00000159228	21	37442239	37445464	7	3	4349	1.4519	0.073266	CBR1
ENSG00000125257	13	95672083	95953687	1760	188	4349	1.4508	0.073415	ABCC4
ENSG00000212657	17	39463952	39465505	13	5	4349	1.4503	0.073482	KRTAP16-1
ENSG00000140743	16	22357257	22448486	124	27	4349	1.4503	0.073491	CDR2
ENSG00000162039	16	1883984	1934295	496	19	4349	1.449	0.073665	MEIOB
ENSG00000106976	9	130965658	131017527	241	63	4349	1.4482	0.073775	DNM1
ENSG00000170683	11	7960081	7961141	3	2	4349	1.4476	0.073859	OR10A3
ENSG00000170545	12	51638342	51664674	137	34	4349	1.4467	0.073985	SMAGP
ENSG00000103479	16	53467889	53525561	256	39	4349	1.4464	0.074033	RBL2
ENSG00000160216	21	45285067	45406417	662	88	4349	1.4451	0.07422	AGPAT3
ENSG00000180035	16	30389427	30411429	63	18	4349	1.4448	0.074261	ZNF48
ENSG00000130222	9	92219928	92221470	8	5	4349	1.4438	0.074394	GADD45G
ENSG00000144837	3	119316689	119348658	217	42	4349	1.4437	0.07441	PLA1A
ENSG00000117602	1	24829387	24867530	201	29	4349	1.4432	0.074476	RCAN3
ENSG00000009307	1	115259534	115301297	132	31	4349	1.4431	0.074502	CSDE1
ENSG00000169495	8	38831683	38846181	59	14	4349	1.443	0.074511	HTRA4
ENSG00000182450	11	64058774	64067503	22	10	4349	1.4427	0.074551	KCNK4
ENSG00000159374	2	74785010	74875465	342	48	4349	1.4425	0.074585	M1AP
ENSG00000151388	5	33523640	33892297	2503	253	4349	1.4424	0.074593	ADAMTS12
ENSG00000169564	2	70314585	70316332	1	1	4349	1.4419	0.074663	PCBP1
ENSG00000076650	19	33571786	33621448	248	36	4349	1.4419	0.074666	GPATCH1
ENSG00000203782	1	153232176	153234598	11	5	4349	1.4418	0.074684	LOR
ENSG00000232560	21	18811208	18821503	48	15	4349	1.4417	0.074693	C21orf37
ENSG00000052802	4	166248775	166264312	103	22	4349	1.4414	0.074742	MSMO1
ENSG00000140598	15	82422571	82555104	513	49	4349	1.4411	0.074783	EFTUD1
ENSG00000134042	18	48324574	48351772	178	52	4349	1.4404	0.074876	MRO
ENSG00000206503	6	29909037	29913661	147	24	4349	1.4396	0.074989	HLA-A
ENSG00000170616	8	145554228	145559943	9	6	4349	1.4387	0.075124	SCRT1
ENSG00000124198	20	47538427	47653230	391	33	4349	1.4382	0.075183	ARFGEF2
ENSG00000188674	2	209030067	209054797	191	41	4349	1.4381	0.07521	C2orf80
ENSG00000124207	20	47662849	47713489	165	23	4349	1.438	0.075216	CSE1L
ENSG00000131116	19	44111371	44124026	47	17	4349	1.4379	0.075233	ZNF428
ENSG00000188612	17	73163408	73179078	64	22	4349	1.4374	0.075307	SUMO2
ENSG00000112333	6	108487262	108510013	62	25	4349	1.4373	0.075323	NR2E1
ENSG00000180053	8	23559964	23564111	21	8	4349	1.4372	0.075332	NKX2-6
ENSG00000130590	20	62605466	62611361	34	10	4349	1.4366	0.075414	SAMD10
ENSG00000177076	9	19408925	19452018	265	62	4349	1.4366	0.075423	ACER2
ENSG00000205420	12	52880958	52887041	49	9	4349	1.4356	0.075556	KRT6A
ENSG00000173905	3	167726465	167813763	426	65	4349	1.4349	0.075659	GOLIM4
ENSG00000213199	7	150745379	150749843	11	6	4349	1.434	0.075792	ASIC3
ENSG00000213585	5	133307606	133340824	140	32	4349	1.4332	0.075899	VDAC1
ENSG00000239886	17	39382900	39383904	2	1	4349	1.4326	0.07598	KRTAP9-2
ENSG00000247270	16	66516775	66519747	12	7	4349	1.4325	0.075996	AC132186.1
ENSG00000162976	2	11295324	11319000	168	45	4349	1.4323	0.076034	PQLC3
ENSG00000164188	5	36248536	36302216	311	55	4349	1.4319	0.076086	RANBP3L
ENSG00000054179	9	139942550	139948497	28	12	4349	1.4316	0.076135	ENTPD2
ENSG00000103021	16	58265061	58317740	248	36	4349	1.4315	0.076147	CCDC113
ENSG00000136560	2	161993419	162092732	249	31	4349	1.4313	0.076174	TANK
ENSG00000135624	2	73460548	73480149	96	25	4349	1.4309	0.076234	CCT7
ENSG00000008083	6	15246527	15522252	1206	90	4349	1.4306	0.076276	JARID2
ENSG00000186020	19	37025676	37096178	251	41	4349	1.4292	0.076469	ZNF529
ENSG00000205126	11	44069531	44081527	52	23	4349	1.4292	0.076472	ACCSL
ENSG00000154175	3	100468000	100712359	1129	141	4349	1.4288	0.076532	ABI3BP
ENSG00000114450	3	179116990	179169378	266	60	4349	1.4281	0.076638	GNB4
ENSG00000180185	16	1876968	1890208	137	6	4349	1.4278	0.076676	FAHD1
ENSG00000137767	15	45923346	45983492	389	72	4349	1.4273	0.076743	SQRDL
ENSG00000144834	3	111717511	111732734	105	32	4349	1.4259	0.076947	TAGLN3
ENSG00000167359	11	5461800	5462744	12	6	4349	1.4256	0.076994	OR51I1
ENSG00000108774	17	40276994	40307035	110	20	4349	1.4251	0.077061	RAB5C
ENSG00000124767	6	38643701	38670917	131	36	4349	1.4248	0.077112	GLO1
ENSG00000123689	1	209848765	209849733	5	3	4349	1.4235	0.077298	G0S2
ENSG00000138795	4	108968701	109090112	464	47	4349	1.4234	0.077304	LEF1
ENSG00000267261	17	40271692	40306934	125	21	4349	1.4228	0.077401	CTD-2132N18.3
ENSG00000185651	22	21903736	21978323	289	41	4349	1.4228	0.077401	UBE2L3
ENSG00000100003	22	30792846	30821305	107	27	4349	1.4218	0.077547	SEC14L2
ENSG00000203618	22	19710468	19712294	6	3	4349	1.4216	0.077566	GP1BB
ENSG00000095981	6	39282474	39290744	74	15	4349	1.4216	0.077569	KCNK16
ENSG00000101441	20	23666277	23669677	42	14	4349	1.4214	0.077595	CST4
ENSG00000183773	22	21319396	21335649	114	37	4349	1.421	0.077662	AIFM3
ENSG00000125503	19	55602281	55628927	110	28	4349	1.4203	0.07776	PPP1R12C
ENSG00000156395	10	106400859	107024993	3093	146	4349	1.4191	0.07793	SORCS3
ENSG00000198720	17	27916787	27941779	65	29	4349	1.4188	0.077974	ANKRD13B
ENSG00000104825	19	39390340	39399533	35	12	4349	1.4182	0.078063	NFKBIB
ENSG00000013725	11	60739115	60787849	281	71	4349	1.4174	0.078186	CD6
ENSG00000259518	15	82380935	82390035	45	19	4349	1.4173	0.078192	RP11-597K23.2
ENSG00000115486	2	85771846	85788670	66	20	4349	1.4173	0.078201	GGCX
ENSG00000166881	12	57449426	57481846	93	24	4349	1.4172	0.078219	TMEM194A
ENSG00000118503	6	138188351	138204449	51	14	4349	1.414	0.078687	TNFAIP3
ENSG00000176994	17	18218624	18226517	48	13	4349	1.4133	0.078787	SMCR8
ENSG00000123297	12	58176372	58201854	86	24	4349	1.4129	0.07885	TSFM
ENSG00000198001	12	44152747	44183346	131	28	4349	1.4126	0.078884	IRAK4
ENSG00000119737	2	54080050	54087126	28	12	4349	1.4125	0.078907	GPR75
ENSG00000090054	9	94794281	94877666	460	45	4349	1.4123	0.078924	SPTLC1
ENSG00000254673	8	42873567	42932477	155	31	4349	1.4121	0.078967	RP11-598P20.5
ENSG00000221840	11	51411378	51412448	13	6	4349	1.4113	0.079083	OR4A5
ENSG00000099204	10	116190872	116444762	1453	156	4349	1.4109	0.079138	ABLIM1
ENSG00000176979	4	165953105	165962896	57	14	4349	1.4108	0.079155	TRIM60
ENSG00000183283	12	51632076	51665146	166	40	4349	1.4107	0.07917	DAZAP2
ENSG00000075223	7	80371854	80551675	810	117	4349	1.4106	0.079177	SEMA3C
ENSG00000268628	20	19738296	19738679	3	2	4349	1.4105	0.079199	AL121761.2
ENSG00000117505	1	93811445	93835055	86	21	4349	1.4104	0.079213	DR1
ENSG00000167685	19	56643968	56672262	188	53	4349	1.409	0.079421	ZNF444
ENSG00000143155	1	168148171	168169950	107	22	4349	1.4086	0.079473	TIPRL
ENSG00000104427	8	79578282	79632000	231	37	4349	1.4083	0.07952	ZC2HC1A
ENSG00000119686	14	76044960	76129557	372	87	4349	1.4081	0.079558	FLVCR2
ENSG00000101440	20	32782375	32857150	192	31	4349	1.4079	0.079574	ASIP
ENSG00000106565	7	150488373	150498448	89	31	4349	1.4079	0.07958	TMEM176B
ENSG00000166415	15	53805938	54055075	1658	90	4349	1.4071	0.079704	WDR72
ENSG00000169855	3	78646390	79816965	5489	242	4349	1.407	0.079718	ROBO1
ENSG00000128713	2	176968944	176974722	21	10	4349	1.4063	0.079816	HOXD11
ENSG00000132481	17	73870242	73874656	24	10	4349	1.4062	0.079826	TRIM47
ENSG00000008311	7	121715701	121784334	221	37	4349	1.4061	0.079844	AASS
ENSG00000243789	15	42120283	42129779	64	19	4349	1.4059	0.079872	JMJD7
ENSG00000167880	17	74000583	74023533	108	34	4349	1.4059	0.079882	EVPL
ENSG00000146535	7	2767746	2883958	855	51	4349	1.4041	0.080148	GNA12
ENSG00000161800	12	50370706	50426919	262	32	4349	1.4039	0.080168	RACGAP1
ENSG00000184140	15	102345902	102346876	2	1	4349	1.4036	0.080216	OR4F6
ENSG00000225485	17	36584662	36668628	461	76	4349	1.4031	0.080298	ARHGAP23
ENSG00000165113	9	86354336	86444431	329	37	4349	1.403	0.080303	GKAP1
ENSG00000184454	1	24882602	24935819	425	46	4349	1.403	0.080304	NCMAP
ENSG00000047849	3	47892182	48130769	503	41	4349	1.4027	0.080355	MAP4
ENSG00000108950	17	66531254	66597530	324	97	4349	1.4019	0.08048	FAM20A
ENSG00000156453	5	141232938	141258811	75	34	4349	1.4018	0.080493	PCDH1
ENSG00000258839	16	89978527	89987385	50	16	4349	1.4012	0.080576	MC1R
ENSG00000160877	19	13228917	13251955	78	22	4349	1.4011	0.080595	NACC1
ENSG00000092531	15	42783431	42837547	243	40	4349	1.401	0.080613	SNAP23
ENSG00000212673	1	32379174	32380745	6	3	4349	1.4009	0.080618	AL136115.1
ENSG00000176842	16	54964774	54968397	12	7	4349	1.4008	0.080637	IRX5
ENSG00000155792	8	120885957	121063152	1239	77	4349	1.4002	0.080728	DEPTOR
ENSG00000165434	11	74041363	74109518	325	49	4349	1.4	0.08075	PGM2L1
ENSG00000166257	11	123499895	123525952	166	45	4349	1.3993	0.080865	SCN3B
ENSG00000151917	6	56819773	56892140	312	47	4349	1.3991	0.080892	BEND6
ENSG00000185942	8	63161150	63912211	4539	161	4349	1.3988	0.08094	NKAIN3
ENSG00000185900	8	42948658	42978577	117	22	4349	1.3987	0.080949	POMK
ENSG00000162004	16	772582	776954	32	14	4349	1.3986	0.080963	CCDC78
ENSG00000135720	16	66754796	66785701	93	14	4349	1.3983	0.081019	DYNC1LI2
ENSG00000255730	19	41856758	41930906	418	43	4349	1.3982	0.081028	CTC-435M10.3
ENSG00000103056	16	68392231	68482591	352	59	4349	1.398	0.081052	SMPD3
ENSG00000048342	4	15471489	15603180	527	84	4349	1.3972	0.08117	CC2D2A
ENSG00000101544	18	77866915	77905406	162	24	4349	1.3967	0.081257	ADNP2
ENSG00000243452	1	148555979	148596267	10	4	4349	1.3965	0.081276	NBPF15
ENSG00000175868	11	14926543	15103888	898	55	4349	1.3963	0.081314	CALCB
ENSG00000105767	19	44126520	44143991	57	23	4349	1.3962	0.081334	CADM4
ENSG00000119707	14	73525144	73588122	281	45	4349	1.396	0.081357	RBM25
ENSG00000168515	11	61957688	61961011	16	7	4349	1.3959	0.081369	SCGB1D1
ENSG00000129515	14	35030300	35099389	375	41	4349	1.3953	0.081462	SNX6
ENSG00000142945	1	45205490	45233439	85	19	4349	1.3952	0.081484	KIF2C
ENSG00000137573	8	70378859	70573150	1148	196	4349	1.395	0.081514	SULF1
ENSG00000204414	17	61986957	61996198	99	28	4349	1.3949	0.081524	CSHL1
ENSG00000143384	1	150547032	150552066	12	6	4349	1.3944	0.081594	MCL1
ENSG00000244537	17	39333698	39334460	7	3	4349	1.3944	0.081597	KRTAP4-2
ENSG00000116783	1	74663947	75010112	1787	144	4349	1.3943	0.081612	TNNI3K
ENSG00000149115	11	57067112	57092426	95	31	4349	1.394	0.081657	TNKS1BP1
ENSG00000272514	6	88117701	88174183	319	46	4349	1.3938	0.081694	C6ORF165
ENSG00000160352	19	21264965	21308073	254	31	4349	1.3937	0.081706	ZNF714
ENSG00000180806	12	54388679	54397121	36	13	4349	1.3934	0.081747	HOXC9
ENSG00000174886	19	5891287	5904017	85	30	4349	1.3933	0.081766	NDUFA11
ENSG00000151240	10	320130	735683	2322	110	4349	1.3928	0.081841	DIP2C
ENSG00000149932	16	29952206	29984373	102	23	4349	1.3927	0.081852	TMEM219
ENSG00000114648	3	47324407	47388306	125	31	4349	1.3927	0.081853	KLHL18
ENSG00000259030	1	74663919	75009666	1786	145	4349	1.3921	0.081939	FPGT-TNNI3K
ENSG00000100612	14	60610838	60636574	87	7	4349	1.392	0.081968	DHRS7
ENSG00000168610	17	40465342	40540586	286	44	4349	1.3917	0.082004	STAT3
ENSG00000111181	12	299243	323736	180	55	4349	1.3915	0.082039	SLC6A12
ENSG00000269169	19	999601	999952	2	1	4349	1.391	0.082113	AC004528.1
ENSG00000268632	15	42073346	42076229	10	5	4349	1.3906	0.08217	AC073657.1
ENSG00000078043	18	44388353	44500123	396	35	4349	1.3906	0.082171	PIAS2
ENSG00000147533	8	41347915	41368499	69	16	4349	1.3903	0.082214	GOLGA7
ENSG00000066651	6	126307576	126360422	130	33	4349	1.3899	0.082286	TRMT11
ENSG00000112679	6	291630	351355	35	21	4349	1.3895	0.082348	DUSP22
ENSG00000268358	5	111755280	111756310	9	4	4349	1.3886	0.08248	EPB41L4A-AS2
ENSG00000272741	3	195975101	196045093	321	51	4349	1.3883	0.082518	RP11-447L10.1
ENSG00000185551	15	96869167	96883492	39	16	4349	1.3878	0.082595	NR2F2
ENSG00000140983	16	718086	724174	43	16	4349	1.3878	0.082598	RHOT2
ENSG00000182141	19	21473962	21512227	178	30	4349	1.3878	0.082604	ZNF708
ENSG00000115484	2	62095224	62115939	109	27	4349	1.3877	0.08262	CCT4
ENSG00000163810	3	44916100	44956482	229	32	4349	1.3873	0.08268	TGM4
ENSG00000146858	7	138710452	138720775	88	19	4349	1.3872	0.082688	ZC3HAV1L
ENSG00000198829	3	151591431	151602405	56	20	4349	1.3869	0.082742	SUCNR1
ENSG00000033011	16	5083703	5137380	395	79	4349	1.3867	0.082767	ALG1
ENSG00000127084	9	95709733	95798518	432	61	4349	1.3859	0.082883	FGD3
ENSG00000178966	9	86595626	86618985	96	24	4349	1.3859	0.082893	RMI1
ENSG00000162290	3	53317447	53381654	248	50	4349	1.3858	0.082902	DCP1A
ENSG00000168959	11	88237744	88799113	3438	148	4349	1.3851	0.083006	GRM5
ENSG00000125454	17	73269073	73285591	110	27	4349	1.3849	0.083044	SLC25A19
ENSG00000143178	1	168250278	168283664	185	51	4349	1.3846	0.083091	TBX19
ENSG00000196155	16	67311413	67323402	39	17	4349	1.3842	0.083148	PLEKHG4
ENSG00000128487	17	19912657	20222339	1475	62	4349	1.3839	0.0832	SPECC1
ENSG00000076555	12	109554400	109706031	795	106	4349	1.3838	0.083212	ACACB
ENSG00000108379	17	44839872	44910520	289	90	4349	1.3821	0.083467	WNT3
ENSG00000156509	8	101145588	101158028	49	11	4349	1.3817	0.083539	FBXO43
ENSG00000186973	1	43610824	43622067	77	17	4349	1.3816	0.083544	FAM183A
ENSG00000138660	4	113152893	113191203	108	28	4349	1.3812	0.083601	AP1AR
ENSG00000127928	7	93220885	93540577	1497	133	4349	1.3812	0.083605	GNGT1
ENSG00000175691	19	2933216	2944969	105	31	4349	1.3809	0.083648	ZNF77
ENSG00000146070	6	46671938	46703430	111	34	4349	1.3809	0.083649	PLA2G7
ENSG00000120334	1	173768688	173793858	96	20	4349	1.3804	0.083738	CENPL
ENSG00000107185	9	35749203	35758572	38	10	4349	1.3803	0.083741	RGP1
ENSG00000100065	22	37886400	37915549	170	47	4349	1.3796	0.083853	CARD10
ENSG00000188859	1	166026674	166136206	532	61	4349	1.3796	0.083861	FAM78B
ENSG00000082929	4	5526296	5529528	16	9	4349	1.3793	0.083901	C4orf6
ENSG00000106605	7	43798279	43846939	137	35	4349	1.3792	0.083918	BLVRA
ENSG00000143067	1	120162045	120190396	139	41	4349	1.379	0.083953	ZNF697
ENSG00000129566	14	20833826	20881588	293	78	4349	1.3788	0.083972	TEP1
ENSG00000204571	11	71292901	71314399	193	37	4349	1.3788	0.083985	KRTAP5-11
ENSG00000183463	13	28551851	28562791	61	17	4349	1.3788	0.083985	URAD
ENSG00000167580	12	50344524	50352664	56	19	4349	1.3778	0.084128	AQP2
ENSG00000156052	9	80331003	80646374	1300	85	4349	1.3761	0.084401	GNAQ
ENSG00000188157	1	955503	991496	264	54	4349	1.3755	0.084494	AGRN
ENSG00000214530	11	72465774	72504726	149	39	4349	1.3752	0.084541	STARD10
ENSG00000183186	19	405438	409139	34	18	4349	1.3751	0.084545	C2CD4C
ENSG00000144648	3	42846244	42929466	399	62	4349	1.3749	0.084577	ACKR2
ENSG00000112249	6	100956070	101329248	1645	60	4349	1.3738	0.084758	ASCC3
ENSG00000164129	4	164265091	164273086	30	10	4349	1.3735	0.084796	NPY5R
ENSG00000143369	1	150480538	150486265	24	9	4349	1.3735	0.084806	ECM1
ENSG00000204752	19	7011514	7013338	11	4	4349	1.3728	0.084909	AC025278.1
ENSG00000071564	19	1609291	1652604	297	41	4349	1.3726	0.084941	TCF3
ENSG00000089737	14	94517266	94547591	211	41	4349	1.3726	0.084942	DDX24
ENSG00000186448	3	44626380	44689963	232	32	4349	1.3718	0.085064	ZNF197
ENSG00000160014	19	47104331	47114050	33	17	4349	1.3712	0.085159	CALM3
ENSG00000198574	1	162365056	162381928	104	24	4349	1.3708	0.085226	SH2D1B
ENSG00000152926	7	64432154	64467062	213	27	4349	1.3697	0.085393	ZNF117
ENSG00000214921	17	42325758	42327236	2	1	4349	1.3692	0.085473	AC003102.1
ENSG00000070759	1	45809555	45956872	480	46	4349	1.3678	0.085681	TESK2
ENSG00000186440	1	158532441	158533394	11	5	4349	1.3675	0.085734	OR6P1
ENSG00000183230	10	67672276	69455927	11059	457	4349	1.3673	0.085773	CTNNA3
ENSG00000136891	9	103064359	103115221	178	30	4349	1.3663	0.085929	TEX10
ENSG00000143373	1	151254094	151264656	23	10	4349	1.3662	0.085936	ZNF687
ENSG00000170624	5	155297354	156194799	4679	264	4349	1.3661	0.085959	SGCD
ENSG00000196712	17	29421945	29709134	1117	50	4349	1.3658	0.085998	NF1
ENSG00000196391	15	90895477	90909324	89	18	4349	1.3658	0.086007	ZNF774
ENSG00000172324	11	59189416	59190449	2	1	4349	1.3653	0.086083	OR5A2
ENSG00000179151	15	74922899	74988633	156	29	4349	1.3648	0.086165	EDC3
ENSG00000140632	16	4853204	4897343	290	63	4349	1.364	0.086277	GLYR1
ENSG00000185049	4	1984441	2043630	248	57	4349	1.3636	0.086354	NELFA
ENSG00000144057	2	107418056	107503564	480	54	4349	1.3635	0.08637	ST6GAL2
ENSG00000131183	5	176806236	176825849	81	28	4349	1.3632	0.086404	SLC34A1
ENSG00000198842	1	167063282	167098402	220	47	4349	1.3627	0.086484	DUSP27
ENSG00000149781	11	63974150	63991354	51	17	4349	1.3625	0.086517	FERMT3
ENSG00000104341	8	98787285	98865241	665	50	4349	1.3625	0.086527	LAPTM4B
ENSG00000007520	16	1399241	1401912	16	7	4349	1.3624	0.086534	TSR3
ENSG00000065559	17	11924141	12047147	368	45	4349	1.3621	0.086591	MAP2K4
ENSG00000084110	12	96366440	96390143	159	35	4349	1.3587	0.087124	HAL
ENSG00000074317	5	176047085	176057530	61	24	4349	1.3587	0.087125	SNCB
ENSG00000173208	12	39943835	40013553	279	56	4349	1.3586	0.08713	ABCD2
ENSG00000149735	11	64701943	64703360	6	4	4349	1.3584	0.087165	GPHA2
ENSG00000163029	2	17845079	17981509	603	50	4349	1.3573	0.087349	SMC6
ENSG00000160233	21	45875369	45878739	25	12	4349	1.3567	0.087435	LRRC3
ENSG00000157551	21	39529128	39679279	810	61	4349	1.3567	0.08744	KCNJ15
ENSG00000137285	6	3224495	3231964	30	12	4349	1.3564	0.087492	TUBB2B
ENSG00000198691	1	94458393	94586688	822	147	4349	1.356	0.087553	ABCA4
ENSG00000160188	21	43892596	43916464	136	38	4349	1.3558	0.087575	RSPH1
ENSG00000249860	10	57358750	57360488	15	7	4349	1.3553	0.087664	MTRNR2L5
ENSG00000166783	16	15688243	15737023	160	40	4349	1.3552	0.087678	KIAA0430
ENSG00000103569	15	58430368	58478110	348	60	4349	1.3552	0.087683	AQP9
ENSG00000154277	4	41258430	41270472	75	25	4349	1.3551	0.087697	UCHL1
ENSG00000183421	21	43159529	43187266	174	42	4349	1.3551	0.087701	RIPK4
ENSG00000115194	2	27476552	27498685	76	22	4349	1.3547	0.087762	SLC30A3
ENSG00000186998	22	29601840	29655586	326	66	4349	1.3543	0.087825	EMID1
ENSG00000117266	1	205473723	205501921	168	53	4349	1.3539	0.087882	CDK18
ENSG00000112039	6	35420138	35434880	68	14	4349	1.3536	0.087928	FANCE
ENSG00000196329	7	150419341	150447121	208	44	4349	1.3536	0.087935	GIMAP5
ENSG00000070778	14	88932122	89021077	507	45	4349	1.3524	0.088132	PTPN21
ENSG00000102886	16	30116131	30125177	25	11	4349	1.3523	0.088143	GDPD3
ENSG00000177885	17	73314157	73401790	483	42	4349	1.3518	0.088222	GRB2
ENSG00000100418	22	41994032	42017100	100	20	4349	1.3516	0.088251	DESI1
ENSG00000214711	2	31395924	31456724	538	57	4349	1.3515	0.088265	CAPN14
ENSG00000146678	7	45927956	45933267	23	11	4349	1.3515	0.08827	IGFBP1
ENSG00000204381	11	111411005	111432264	103	27	4349	1.3508	0.088388	LAYN
ENSG00000077080	7	100240720	100254084	29	13	4349	1.3507	0.08839	ACTL6B
ENSG00000139173	12	44229770	44783545	2958	126	4349	1.3505	0.088428	TMEM117
ENSG00000269686	2	133874577	133876625	13	6	4349	1.3503	0.088452	AC011755.1
ENSG00000100410	22	41855721	41864729	37	12	4349	1.3501	0.088496	PHF5A
ENSG00000056661	17	36890150	36906070	74	26	4349	1.35	0.088515	PCGF2
ENSG00000142615	1	15783223	15798586	96	25	4349	1.3499	0.088527	CELA2A
ENSG00000171049	19	52255279	52273779	87	29	4349	1.3489	0.088691	FPR2
ENSG00000133107	13	38210773	38444562	1447	144	4349	1.3481	0.088806	TRPC4
ENSG00000165204	9	125562370	125563395	5	2	4349	1.3481	0.088813	OR1K1
ENSG00000136856	9	130159421	130170703	47	17	4349	1.3479	0.088846	SLC2A8
ENSG00000197114	20	62338817	62367494	126	23	4349	1.3478	0.088855	ZGPAT
ENSG00000080608	9	2720469	2844241	889	117	4349	1.3475	0.088917	KIAA0020
ENSG00000186446	3	44771088	44778575	39	8	4349	1.3472	0.088957	ZNF501
ENSG00000203804	1	150533480	150533969	1	1	4349	1.3463	0.089104	ADAMTSL4-AS1
ENSG00000166928	11	60146003	60185161	228	44	4349	1.3455	0.089233	MS4A14
ENSG00000117335	1	207925402	207968858	173	28	4349	1.3454	0.089251	CD46
ENSG00000114948	2	207308263	207485851	628	77	4349	1.3451	0.089302	ADAM23
ENSG00000114770	3	183637722	183735803	437	45	4349	1.345	0.089319	ABCC5
ENSG00000126522	7	65540785	65558545	70	17	4349	1.3448	0.089347	ASL
ENSG00000119772	2	25455845	25565459	354	75	4349	1.3446	0.089379	DNMT3A
ENSG00000124104	20	44462449	44471914	50	19	4349	1.3445	0.0894	SNX21
ENSG00000197757	12	54384408	54424607	161	43	4349	1.3434	0.089566	HOXC6
ENSG00000145014	3	194308402	194354418	430	54	4349	1.343	0.089638	TMEM44
ENSG00000085741	11	75897369	75921780	167	50	4349	1.3422	0.089762	WNT11
ENSG00000187210	9	79034752	79122332	517	66	4349	1.342	0.089797	GCNT1
ENSG00000261611	16	71481503	71523214	155	36	4349	1.3417	0.089846	AC010547.9
ENSG00000137038	9	7796490	7888380	550	94	4349	1.3416	0.089862	TMEM261
ENSG00000187634	1	860260	879955	165	46	4349	1.3414	0.089896	SAMD11
ENSG00000175766	5	176057683	176073642	93	27	4349	1.3414	0.089898	EIF4E1B
ENSG00000241598	11	1642188	1643368	6	3	4349	1.3412	0.089932	KRTAP5-4
ENSG00000121067	17	47676246	47755596	192	52	4349	1.3406	0.090023	SPOP
ENSG00000122375	10	88414314	88426605	90	30	4349	1.3405	0.090037	OPN4
ENSG00000172301	17	30178883	30186356	25	12	4349	1.3404	0.090051	COPRS
ENSG00000117226	1	89472349	89488577	82	19	4349	1.34	0.090115	GBP3
ENSG00000104321	8	72932152	72987852	343	41	4349	1.3392	0.090257	TRPA1
ENSG00000113073	5	139739787	139754728	56	23	4349	1.3391	0.090277	SLC4A9
ENSG00000173588	12	94700225	94853764	498	55	4349	1.339	0.090285	CCDC41
ENSG00000184574	12	6728001	6745613	71	29	4349	1.339	0.090286	LPAR5
ENSG00000126860	17	29644578	29648902	19	7	4349	1.3388	0.090313	EVI2A
ENSG00000180488	1	78245309	78344106	253	57	4349	1.3387	0.090328	FAM73A
ENSG00000176971	11	27015628	27018630	12	7	4349	1.3383	0.090394	FIBIN
ENSG00000150783	11	112038095	112043282	18	9	4349	1.3383	0.090399	TEX12
ENSG00000144802	3	101546835	101579866	118	36	4349	1.3383	0.0904	NFKBIZ
ENSG00000151552	4	17461884	17513857	355	50	4349	1.3381	0.090431	QDPR
ENSG00000158315	1	39351479	39407471	346	57	4349	1.3379	0.090471	RHBDL2
ENSG00000105516	19	49133287	49140695	19	6	4349	1.3378	0.090488	DBP
ENSG00000213066	6	167412670	167466201	397	24	4349	1.3375	0.090531	FGFR1OP
ENSG00000143363	1	150980896	151008189	151	36	4349	1.3366	0.090675	PRUNE
ENSG00000188428	6	8013800	8064647	469	30	4349	1.3364	0.090717	BLOC1S5
ENSG00000148848	10	127700950	128077024	2673	290	4349	1.3361	0.090765	ADAM12
ENSG00000103264	16	87360593	87425748	375	76	4349	1.3359	0.090792	FBXO31
ENSG00000005075	7	102113565	102119354	24	9	4349	1.3355	0.090851	POLR2J
ENSG00000091129	7	107788068	108097161	1766	125	4349	1.3355	0.090858	NRCAM
ENSG00000103426	16	4390252	4470495	426	58	4349	1.3354	0.090877	CORO7-PAM16
ENSG00000172006	19	2819872	2835771	144	40	4349	1.3348	0.090975	ZNF554
ENSG00000108786	17	40701232	40707231	22	8	4349	1.3347	0.090988	HSD17B1
ENSG00000197111	12	53835525	53874946	96	26	4349	1.3345	0.091021	PCBP2
ENSG00000130701	20	60985293	61002589	130	53	4349	1.3342	0.091063	RBBP8NL
ENSG00000204767	5	169291268	169407744	563	103	4349	1.3335	0.091182	FAM196B
ENSG00000268365	1	240629183	240643504	70	17	4349	1.3334	0.091203	AL646016.1
ENSG00000163331	2	159651829	159719293	440	48	4349	1.3328	0.091303	DAPL1
ENSG00000137135	9	35658872	35675863	65	15	4349	1.3327	0.091319	ARHGEF39
ENSG00000109775	4	186320694	186347139	122	28	4349	1.3323	0.091383	UFSP2
ENSG00000177469	17	40554470	40575535	109	24	4349	1.3322	0.091398	PTRF
ENSG00000165124	9	113127531	113342160	1188	118	4349	1.3318	0.091456	SVEP1
ENSG00000125651	19	6379580	6393992	104	32	4349	1.3313	0.091542	GTF2F1
ENSG00000160789	1	156052364	156109880	235	40	4349	1.3312	0.091564	LMNA
ENSG00000058272	12	80167343	80329240	566	33	4349	1.3301	0.091744	PPP1R12A
ENSG00000186113	11	55563032	55563976	6	3	4349	1.3298	0.0918	OR5D14
ENSG00000187175	21	46101491	46102078	7	3	4349	1.3297	0.0918	KRTAP12-1
ENSG00000075461	17	64961026	65029514	425	70	4349	1.3296	0.091826	CACNG4
ENSG00000160714	1	154521053	154531504	27	11	4349	1.3293	0.091869	UBE2Q1
ENSG00000157800	7	139993493	140104233	661	89	4349	1.3289	0.091934	SLC37A3
ENSG00000141150	17	34058668	34070540	43	19	4349	1.328	0.092092	RASL10B
ENSG00000168394	6	32812986	32821755	91	13	4349	1.3279	0.092103	TAP1
ENSG00000198860	1	184020811	184043346	83	23	4349	1.3276	0.092158	TSEN15
ENSG00000008710	16	2138711	2185899	151	34	4349	1.3272	0.092226	PKD1
ENSG00000273154	20	62340216	62370456	136	24	4349	1.3271	0.092233	RP4-583P15.15
ENSG00000131951	14	60386431	60530277	445	29	4349	1.3269	0.09227	LRRC9
ENSG00000076321	1	173684080	173755840	269	34	4349	1.3262	0.092383	KLHL20
ENSG00000184986	14	105992940	105996539	7	3	4349	1.3261	0.092405	TMEM121
ENSG00000065243	1	89149905	89301938	788	35	4349	1.326	0.092424	PKN2
ENSG00000063015	17	27281919	27333458	181	38	4349	1.3256	0.092489	SEZ6
ENSG00000164972	9	34379017	34397830	60	23	4349	1.3249	0.092597	C9orf24
ENSG00000106211	7	75931861	75933612	8	4	4349	1.3246	0.092654	HSPB1
ENSG00000101161	20	62612488	62664453	270	47	4349	1.3244	0.09269	PRPF6
ENSG00000128944	15	40674922	40686447	48	14	4349	1.3242	0.092715	KNSTRN
ENSG00000228672	5	138727635	138730885	10	6	4349	1.3242	0.092718	PROB1
ENSG00000105556	19	305575	344798	289	37	4349	1.3235	0.092828	MIER2
ENSG00000134644	1	31404353	31538838	470	46	4349	1.3234	0.092855	PUM1
ENSG00000163788	3	43328004	43466256	612	55	4349	1.3232	0.092885	SNRK
ENSG00000140284	15	50474393	50528592	304	48	4349	1.3231	0.092905	SLC27A2
ENSG00000160799	3	46963216	47023500	321	34	4349	1.3227	0.092972	CCDC12
ENSG00000273003	11	64781654	64808042	156	33	4349	1.3225	0.092998	RP11-399J13.3
ENSG00000148399	9	140449356	140473387	81	22	4349	1.3223	0.093039	DPH7
ENSG00000175264	11	45670427	45687172	103	30	4349	1.322	0.09309	CHST1
ENSG00000006468	7	13930853	14031050	718	108	4349	1.3215	0.093163	ETV1
ENSG00000176171	10	133781578	133795435	53	18	4349	1.3215	0.093166	BNIP3
ENSG00000104450	8	101170134	101271506	417	47	4349	1.3214	0.09318	SPAG1
ENSG00000157379	14	24759804	24769039	33	11	4349	1.3211	0.093238	DHRS1
ENSG00000166025	11	94439597	94609918	750	87	4349	1.3204	0.093359	AMOTL1
ENSG00000183486	21	42733870	42781317	351	66	4349	1.3203	0.093367	MX2
ENSG00000197296	20	42931478	42939809	30	12	4349	1.3198	0.093449	FITM2
ENSG00000174231	17	1553923	1588176	182	30	4349	1.3197	0.093474	PRPF8
ENSG00000123999	2	220433884	220440435	26	11	4349	1.3196	0.093492	INHA
ENSG00000005187	16	20621565	20808903	823	65	4349	1.3192	0.093546	ACSM3
ENSG00000206474	6	29407083	29408731	19	5	4349	1.3185	0.093662	OR10C1
ENSG00000168615	8	38854388	38962663	386	40	4349	1.3184	0.093681	ADAM9
ENSG00000143033	1	93544792	93604638	177	32	4349	1.3184	0.093693	MTF2
ENSG00000138834	16	1756184	1820318	268	49	4349	1.3183	0.0937	MAPK8IP3
ENSG00000079387	12	48436681	48500091	290	40	4349	1.3177	0.093806	SENP1
ENSG00000088448	13	111530887	111567416	160	30	4349	1.3172	0.09388	ANKRD10
ENSG00000055332	2	37326353	37384208	237	51	4349	1.3172	0.093889	EIF2AK2
ENSG00000104960	19	50353992	50364001	62	22	4349	1.3172	0.09389	PTOV1
ENSG00000131471	17	41003201	41010147	27	8	4349	1.3171	0.093902	AOC3
ENSG00000259384	17	61994560	61996179	21	10	4349	1.3169	0.093929	GH1
ENSG00000176753	15	40542865	40545170	15	6	4349	1.3164	0.094015	C15orf56
ENSG00000135040	9	88556061	88637213	279	44	4349	1.3157	0.094131	NAA35
ENSG00000139629	12	51745031	51786651	194	65	4349	1.3149	0.094272	GALNT6
ENSG00000135093	12	109460894	109525831	279	59	4349	1.3141	0.094398	USP30
ENSG00000270106	1	231664399	231954990	1252	161	4349	1.3138	0.094449	TSNAX-DISC1
ENSG00000176153	14	65405870	65409531	14	7	4349	1.3137	0.094466	GPX2
ENSG00000176256	1	34326076	34330392	16	8	4349	1.3137	0.094471	HMGB4
ENSG00000185261	5	93488671	93954309	1518	174	4349	1.3136	0.094496	KIAA0825
ENSG00000141971	19	17516531	17544533	195	44	4349	1.3136	0.094498	MVB12A
ENSG00000116824	1	117297007	117311850	82	27	4349	1.3129	0.094604	CD2
ENSG00000086619	1	236378855	236445319	483	31	4349	1.3125	0.094668	ERO1LB
ENSG00000078699	20	32077881	32237842	533	49	4349	1.3125	0.094675	CBFA2T2
ENSG00000197993	7	142638201	142659768	101	23	4349	1.3124	0.094695	KEL
ENSG00000182352	17	72580818	72590348	56	14	4349	1.3124	0.094695	C17orf77
ENSG00000058335	15	79252289	79383115	743	163	4349	1.3112	0.094898	RASGRF1
ENSG00000148339	9	130830480	130871524	221	28	4349	1.3093	0.095214	SLC25A25
ENSG00000178075	3	113547029	113666021	604	91	4349	1.3093	0.095224	GRAMD1C
ENSG00000137414	6	17600586	17611950	35	13	4349	1.3089	0.095285	FAM8A1
ENSG00000174564	3	136665072	136729927	227	32	4349	1.3088	0.095296	IL20RB
ENSG00000116678	1	65886248	66107242	932	77	4349	1.3085	0.095359	LEPR
ENSG00000106105	7	30634297	30673649	141	30	4349	1.3079	0.095461	GARS
ENSG00000212670	1	54569968	54571750	5	3	4349	1.3077	0.095483	AL161915.1
ENSG00000176769	10	132890654	133109984	1612	230	4349	1.3074	0.095536	TCERG1L
ENSG00000196704	17	66243715	66253297	57	19	4349	1.3074	0.09554	AMZ2
ENSG00000130201	19	45715879	45737469	157	23	4349	1.307	0.095612	EXOC3L2
ENSG00000206527	3	123209667	123304032	476	55	4349	1.3069	0.095627	PTPLB
ENSG00000137101	9	35609530	35646807	137	36	4349	1.3063	0.095718	CD72
ENSG00000235162	12	105629068	105789875	919	91	4349	1.3062	0.095741	C12orf75
ENSG00000112144	6	52866077	52926600	153	38	4349	1.3062	0.095749	ICK
ENSG00000137124	9	38392661	38398658	35	17	4349	1.3056	0.095846	ALDH1B1
ENSG00000101489	18	34823010	35146000	1611	209	4349	1.3055	0.095868	CELF4
ENSG00000197604	10	72194585	72196314	5	3	4349	1.3055	0.09587	AC022532.1
ENSG00000135407	12	58191159	58212487	56	20	4349	1.3051	0.095922	AVIL
ENSG00000197982	1	38272651	38275126	4	2	4349	1.3051	0.095932	C1orf122
ENSG00000106823	9	95256365	95298937	127	25	4349	1.305	0.095954	ECM2
ENSG00000135940	2	98262503	98264846	3	1	4349	1.3047	0.095991	COX5B
ENSG00000180861	12	13524023	13540101	137	26	4349	1.304	0.096112	C12orf36
ENSG00000174485	15	65950384	66084631	523	43	4349	1.3039	0.096135	DENND4A
ENSG00000140992	16	2587965	2653189	109	19	4349	1.3036	0.096186	PDPK1
ENSG00000215014	1	1510355	1511373	5	2	4349	1.3032	0.096254	AL645728.1
ENSG00000125900	20	1514897	1539489	162	17	4349	1.3027	0.096342	SIRPD
ENSG00000167674	19	4472284	4502223	156	27	4349	1.3023	0.096403	HDGFRP2
ENSG00000268602	11	107582998	107595135	62	24	4349	1.3021	0.096437	AP002353.1
ENSG00000186117	11	55578854	55579952	11	4	4349	1.3019	0.096482	OR5L1
ENSG00000174482	9	27948076	28670283	4634	339	4349	1.3018	0.096494	LINGO2
ENSG00000132356	5	40759481	40798476	157	33	4349	1.3016	0.096523	PRKAA1
ENSG00000167721	17	2225797	2240801	42	18	4349	1.3013	0.096574	TSR1
ENSG00000165152	9	104235453	104295819	290	63	4349	1.3012	0.096598	TMEM246
ENSG00000240542	17	39344697	39346891	8	3	4349	1.3009	0.096654	KRTAP9-1
ENSG00000100099	22	26839389	26879803	191	32	4349	1.3007	0.096686	HPS4
ENSG00000180198	1	28832455	28865812	143	29	4349	1.3006	0.096693	RCC1
ENSG00000180934	11	6047901	6048971	1	1	4349	1.3003	0.096752	OR56A1
ENSG00000163814	3	45123770	45187914	377	104	4349	1.3001	0.096779	CDCP1
ENSG00000204873	17	39388715	39389705	5	3	4349	1.2998	0.096841	KRTAP9-3
ENSG00000160472	19	55888204	55889612	3	2	4349	1.2993	0.09692	TMEM190
ENSG00000215021	12	7074490	7079988	24	9	4349	1.2988	0.097012	PHB2
ENSG00000165487	13	22066836	22178353	596	56	4349	1.2986	0.097039	MICU2
ENSG00000196230	6	30687978	30693203	27	9	4349	1.2985	0.097061	TUBB
ENSG00000127412	7	142605267	142630905	145	24	4349	1.2981	0.097132	TRPV5
ENSG00000255872	9	37588410	38068684	2627	166	4349	1.2976	0.09722	RP11-613M10.9
ENSG00000079393	10	76854192	76868979	73	21	4349	1.2975	0.097227	DUSP13
ENSG00000259529	14	24620427	24636611	91	29	4349	1.2972	0.097274	RP11-468E2.4
ENSG00000128040	4	57676026	57687908	113	14	4349	1.2972	0.097287	SPINK2
ENSG00000132376	17	1397865	1420182	145	37	4349	1.2962	0.097457	INPP5K
ENSG00000174021	1	84964008	84972248	34	13	4349	1.2941	0.097815	GNG5
ENSG00000128606	7	102553438	102585396	175	20	4349	1.2938	0.097861	LRRC17
ENSG00000089280	16	31191431	31203127	43	16	4349	1.2936	0.097898	FUS
ENSG00000261359	16	31213206	31214773	3	2	4349	1.2934	0.097933	C16orf98
ENSG00000132436	7	50511831	50518088	40	7	4349	1.2934	0.097936	FIGNL1
ENSG00000165140	9	97365415	97402531	253	45	4349	1.2933	0.09795	FBP1
ENSG00000176563	17	40950810	40963605	44	13	4349	1.293	0.097998	CNTD1
ENSG00000226174	14	105864916	105916443	273	42	4349	1.293	0.098002	TEX22
ENSG00000138271	3	151011891	151034740	90	28	4349	1.2921	0.098156	GPR87
ENSG00000114902	3	52738971	52742182	7	3	4349	1.2921	0.098169	SPCS1
ENSG00000150687	11	86502101	86663952	855	111	4349	1.2918	0.098215	PRSS23
ENSG00000119919	10	101292690	101296278	14	6	4349	1.2917	0.098223	NKX2-3
ENSG00000182585	4	75174190	75181024	20	7	4349	1.2914	0.098291	EPGN
ENSG00000196666	11	47608198	47610746	8	4	4349	1.2913	0.098307	FAM180B
ENSG00000117697	1	212899495	212965124	349	29	4349	1.2912	0.098309	NSL1
ENSG00000100997	20	25275379	25371619	480	38	4349	1.2912	0.098322	ABHD12
ENSG00000165905	11	45943172	45950647	28	15	4349	1.2907	0.098408	GYLTL1B
ENSG00000064652	5	122179134	122365049	868	47	4349	1.2903	0.098481	SNX24
ENSG00000120820	12	104382762	104457961	282	50	4349	1.2901	0.098512	GLT8D2
ENSG00000082438	2	165510134	165700189	923	83	4349	1.29	0.098527	COBLL1
ENSG00000154040	18	21718942	21741567	119	35	4349	1.2896	0.098598	CABYR
ENSG00000180739	19	10623623	10628607	23	14	4349	1.2896	0.098598	S1PR5
ENSG00000267848	20	62585007	62585495	2	1	4349	1.2893	0.098655	AL118506.1
ENSG00000111218	12	3490515	3703139	1054	169	4349	1.289	0.098701	PRMT8
ENSG00000184983	22	42481529	42486959	16	8	4349	1.289	0.098705	NDUFA6
ENSG00000134884	13	107194021	107220512	85	22	4349	1.2888	0.098734	ARGLU1
ENSG00000070413	22	19023795	19109967	502	32	4349	1.2886	0.09876	DGCR2
ENSG00000174527	12	109785708	109893328	635	64	4349	1.2885	0.098784	MYO1H
ENSG00000079112	8	95139399	95229531	465	72	4349	1.2885	0.098791	CDH17
ENSG00000177045	19	46268043	46272484	21	9	4349	1.2882	0.098837	SIX5
ENSG00000153347	5	94727048	94786158	328	60	4349	1.2882	0.09884	FAM81B
ENSG00000143222	1	161122566	161128646	12	6	4349	1.2879	0.098898	UFC1
ENSG00000226777	14	106383838	106391825	48	14	4349	1.2876	0.098948	KIAA0125
ENSG00000181234	12	128751948	129192460	3244	444	4349	1.2871	0.099026	TMEM132C
ENSG00000151445	14	77893018	77924295	164	29	4349	1.2866	0.099115	VIPAS39
ENSG00000153094	2	111876955	111926024	299	38	4349	1.2866	0.099123	BCL2L11
ENSG00000184292	1	59041099	59043166	16	8	4349	1.2865	0.099137	TACSTD2
ENSG00000125457	17	73262309	73267308	20	8	4349	1.2863	0.09917	MIF4GD
ENSG00000129170	11	19203578	19232120	166	54	4349	1.2861	0.099213	CSRP3
ENSG00000163081	2	223162866	223169936	18	9	4349	1.286	0.099223	CCDC140
ENSG00000214376	11	93551398	93583697	291	52	4349	1.2856	0.0993	VSTM5
ENSG00000198856	4	109571740	109588976	100	18	4349	1.2855	0.099307	OSTC
ENSG00000215845	1	161007421	161008780	3	2	4349	1.2853	0.099352	TSTD1
ENSG00000100605	14	93403259	93582665	1082	106	4349	1.2849	0.099412	ITPK1
ENSG00000169715	16	56659387	56661024	8	4	4349	1.2845	0.099482	MT1E
ENSG00000133678	10	81838402	81852313	115	15	4349	1.2839	0.099583	TMEM254
ENSG00000181903	11	55432614	55433671	7	4	4349	1.2837	0.099621	OR4C6
ENSG00000253903	8	26943694	26944766	5	2	4349	1.2834	0.099679	RP11-521M14.2
ENSG00000129988	20	36974759	37005665	255	48	4349	1.2829	0.09977	LBP
ENSG00000171314	10	99185917	99193198	15	8	4349	1.2827	0.099802	PGAM1
ENSG00000063176	19	49122548	49133974	34	13	4349	1.2823	0.099865	SPHK2
ENSG00000085721	16	15153879	15188174	79	21	4349	1.2822	0.099885	RRN3
ENSG00000161298	19	37095719	37119499	89	23	4349	1.2821	0.099908	ZNF382
ENSG00000090020	1	27425306	27493472	262	42	4349	1.2819	0.099947	SLC9A1
ENSG00000133114	13	45563687	45607746	145	31	4349	1.2816	0.099985	GPALPP1
ENSG00000172031	1	92495539	92529093	134	32	4349	1.2816	0.099997	EPHX4
ENSG00000219607	6	5085720	5087455	16	6	4349	1.2813	0.10004	PPP1R3G
ENSG00000179195	12	124456392	124499986	133	25	4349	1.2806	0.10018	ZNF664
ENSG00000109118	17	27232268	27278789	104	23	4349	1.2805	0.10018	PHF12
ENSG00000196782	4	140637907	141075338	2204	276	4349	1.2804	0.1002	MAML3
ENSG00000186119	11	55587086	55588073	6	3	4349	1.2803	0.10023	OR5D18
ENSG00000169509	1	152486978	152488486	16	7	4349	1.2801	0.10025	CRCT1
ENSG00000135486	12	54673977	54680872	17	10	4349	1.2796	0.10034	HNRNPA1
ENSG00000147862	9	14081842	14398982	1719	259	4349	1.2788	0.10049	NFIB
ENSG00000159958	22	42321045	42322822	9	5	4349	1.2785	0.10053	TNFRSF13C
ENSG00000128815	10	49892921	50191001	2016	174	4349	1.2783	0.10058	WDFY4
ENSG00000187775	17	76419778	76573476	1528	202	4349	1.2779	0.10065	DNAH17
ENSG00000164049	3	48413709	48442666	107	18	4349	1.2777	0.10067	FBXW12
ENSG00000177300	4	184239220	184241927	8	4	4349	1.2775	0.10071	CLDN22
ENSG00000132432	7	54819943	54827667	49	16	4349	1.2766	0.10087	SEC61G
ENSG00000213588	6	33422356	33425325	4	2	4349	1.2765	0.10089	ZBTB9
ENSG00000185344	12	124196865	124246302	298	43	4349	1.2762	0.10094	ATP6V0A2
ENSG00000167136	9	131580753	131584956	21	8	4349	1.276	0.10098	ENDOG
ENSG00000162510	1	31184124	31196434	74	19	4349	1.2759	0.10099	MATN1
ENSG00000151208	10	79550549	79686378	746	70	4349	1.2757	0.10103	DLG5
ENSG00000090612	12	133707570	133783698	419	41	4349	1.2757	0.10103	ZNF268
ENSG00000176231	19	16059818	16060768	7	3	4349	1.2751	0.10114	OR10H4
ENSG00000233412	3	97887544	97888485	8	3	4349	1.275	0.10116	OR5H15
ENSG00000111640	12	6643093	6647537	29	10	4349	1.2743	0.10129	GAPDH
ENSG00000205090	1	1470554	1475833	22	12	4349	1.2741	0.10132	TMEM240
ENSG00000124214	20	47729878	47804904	297	41	4349	1.2739	0.10134	STAU1
ENSG00000117592	1	173446405	173457946	66	15	4349	1.2735	0.10143	PRDX6
ENSG00000175065	18	28956740	28994875	191	48	4349	1.2731	0.10149	DSG4
ENSG00000184560	17	7328934	7330887	10	6	4349	1.273	0.10152	C17orf74
ENSG00000184432	3	139074442	139108574	131	24	4349	1.2728	0.10154	COPB2
ENSG00000150594	10	112836790	112840658	12	6	4349	1.2728	0.10155	ADRA2A
ENSG00000123094	12	26111962	26232825	786	67	4349	1.2728	0.10155	RASSF8
ENSG00000095319	9	131709978	131769375	160	32	4349	1.2725	0.10161	NUP188
ENSG00000108823	17	48241575	48253292	56	17	4349	1.2723	0.10164	SGCA
ENSG00000081870	1	54382247	54411602	175	27	4349	1.2721	0.10166	HSPB11
ENSG00000088756	18	6729717	6915715	1068	146	4349	1.2716	0.10176	ARHGAP28
ENSG00000081665	19	19896648	19932560	186	36	4349	1.2715	0.10178	ZNF506
ENSG00000198822	7	86273230	86494200	1075	84	4349	1.2709	0.10188	GRM3
ENSG00000197891	11	64358113	64369820	56	14	4349	1.2708	0.10189	SLC22A12
ENSG00000249141	6	167271582	167369612	637	115	4349	1.2704	0.10197	RP11-514O12.4
ENSG00000188340	1	158746472	158747425	5	3	4349	1.2703	0.10199	OR6N2
ENSG00000123989	2	220403669	220408509	20	8	4349	1.2698	0.10207	CHPF
ENSG00000172005	2	95691422	95719737	43	19	4349	1.2696	0.10211	MAL
ENSG00000153187	1	245014468	245027844	25	8	4349	1.2695	0.10214	HNRNPU
ENSG00000109436	4	141541919	141677274	659	102	4349	1.2694	0.10214	TBC1D9
ENSG00000073060	12	125261402	125367214	683	123	4349	1.2694	0.10214	SCARB1
ENSG00000186924	21	31973414	31973612	1	1	4349	1.2693	0.10217	KRTAP22-1
ENSG00000122483	1	93645476	93744287	313	36	4349	1.2691	0.1022	CCDC18
ENSG00000110076	11	64373646	64490660	344	44	4349	1.2687	0.10227	NRXN2
ENSG00000165684	9	139270029	139293249	124	26	4349	1.2686	0.10229	SNAPC4
ENSG00000189159	17	73131343	73164376	105	31	4349	1.2685	0.10232	HN1
ENSG00000254349	8	75512010	75735548	1117	104	4349	1.2682	0.10237	RP11-758M4.1
ENSG00000125508	20	62172163	62178857	38	13	4349	1.2678	0.10243	SRMS
ENSG00000186522	2	110300559	110371783	294	47	4349	1.2677	0.10245	2010-09-01
ENSG00000116191	1	178694300	178889238	906	55	4349	1.2676	0.10246	RALGPS2
ENSG00000221866	7	131808091	132333447	3095	265	4349	1.2677	0.10246	PLXNA4
ENSG00000139304	12	80799774	81072802	1356	115	4349	1.2671	0.10256	PTPRQ
ENSG00000165702	9	135820932	135867083	331	77	4349	1.2665	0.10267	GFI1B
ENSG00000186260	16	14165178	14360630	918	50	4349	1.2665	0.10267	MKL2
ENSG00000100162	22	42334725	42343168	41	10	4349	1.2657	0.10281	CENPM
ENSG00000133105	13	32313674	32377009	302	53	4349	1.2655	0.10284	RXFP2
ENSG00000214029	12	133694740	133707059	57	19	4349	1.2651	0.10291	ZNF891
ENSG00000187170	1	152680636	152681967	7	4	4349	1.2649	0.10296	LCE4A
ENSG00000152034	6	100367786	100442123	325	72	4349	1.2649	0.10296	MCHR2
ENSG00000175215	12	58213710	58240522	111	34	4349	1.2645	0.10303	CTDSP2
ENSG00000169469	1	153003678	153005376	20	3	4349	1.2643	0.10306	SPRR1B
ENSG00000197245	1	26485511	26489119	14	7	4349	1.2641	0.10311	FAM110D
ENSG00000167900	17	76170160	76183314	83	24	4349	1.2632	0.10327	TK1
ENSG00000129204	17	5019733	5078329	219	40	4349	1.2628	0.10333	USP6
ENSG00000180777	18	14728271	14852737	562	60	4349	1.2625	0.10339	ANKRD30B
ENSG00000138085	2	27434895	27440046	23	9	4349	1.2622	0.10344	ATRAID
ENSG00000010072	1	231472850	231490769	69	15	4349	1.2615	0.10356	SPRTN
ENSG00000164252	5	76325076	76361059	154	38	4349	1.2615	0.10356	AGGF1
ENSG00000143614	1	153777201	153895451	345	38	4349	1.2611	0.10364	GATAD2B
[truncated: 16,915 more rows]

## Sheet: Supplementary Dataset 2
Supplementary Dataset 2. MAGMA gene-set analysis output
Description: Gene sets were updated for MsigDB v7.0. Total 15496 gene sets (Curated gene sets: 5500, GO terms: 9996) were tested. Curated gene sets consists of 9 data resources including KEGG, Reactome and BioCarta. GO terms consists of three categories, biological processes (bp), cellular components (cc) and molecular functions (mf). All parameters were set as default (competitive test). Columns…
VARIABLE	FULL_NAME	TYPE	NGENES	BETA	BETA_STD	SE	P
Curated_gene_sets:bertucci_i...2	Curated_gene_sets:bertucci_invasive_carcinoma_ductal_vs_lobular_up	SET	24	0.75625	0.026924	0.17926	1.2338e-05
GO_bp:go_vesicle_mediated_tr...3	GO_bp:go_vesicle_mediated_transport_to_the_plasma_membrane	SET	89	0.33466	0.022904	0.081315	1.9394e-05
Curated_gene_sets:cairo_live...1	Curated_gene_sets:cairo_liver_development_dn	SET	209	0.2308	0.024129	0.057832	3.3052e-05
GO_bp:go_golgi_to_plasma_mem...2	GO_bp:go_golgi_to_plasma_membrane_transport	SET	59	0.38318	0.021369	0.097115	3.9949e-05
GO_mf:go_vitamin_d_binding	GO_mf:go_vitamin_d_binding	SET	5	1.6634	0.027045	0.42751	5.009e-05
GO_bp:go_g_protein_coupled_a...	GO_bp:go_g_protein_coupled_acetylcholine_receptor_signaling_pathway	SET	19	0.73922	0.023419	0.19467	7.3363e-05
GO_bp:go_muscle_cell_apoptot...	GO_bp:go_muscle_cell_apoptotic_process	SET	65	0.37855	0.022155	0.10003	7.7354e-05
Curated_gene_sets:graham_nor...1	Curated_gene_sets:graham_normal_quiescent_vs_normal_dividing_dn	SET	87	0.3279	0.022189	0.088956	0.00011418
GO_bp:go_gamma_delta_t_cell_...2	GO_bp:go_gamma_delta_t_cell_differentiation	SET	9	1.0694	0.023324	0.29383	0.00013694
GO_cc:go_nuclear_outer_membr...1	GO_cc:go_nuclear_outer_membrane	SET	24	0.55477	0.019751	0.1525	0.00013788
GO_cc:go_exocyst	GO_cc:go_exocyst	SET	17	0.66723	0.019996	0.18385	0.00014254
Curated_gene_sets:safford_t_...	Curated_gene_sets:safford_t_lymphocyte_anergy	SET	84	0.32366	0.021523	0.091896	0.00021472
GO_bp:go_n_acetylneuraminate...	GO_bp:go_n_acetylneuraminate_catabolic_process	SET	5	1.366	0.022209	0.39125	0.00024082
Curated_gene_sets:de_yy1_tar...1	Curated_gene_sets:de_yy1_targets_dn	SET	89	0.31911	0.02184	0.091847	0.00025669
GO_bp:go_response_to_acetylc...	GO_bp:go_response_to_acetylcholine	SET	28	0.55374	0.021292	0.1596	0.00026122
Curated_gene_sets:martens_tr...1	Curated_gene_sets:martens_tretinoin_response_dn	SET	760	0.098239	0.019294	0.029116	0.00037115
Curated_gene_sets:yao_tempor...1	Curated_gene_sets:yao_temporal_response_to_progesterone_cluster_0	SET	66	0.34291	0.020223	0.10203	0.0003894
Curated_gene_sets:zirn_treti...1	Curated_gene_sets:zirn_tretinoin_response_dn	SET	6	1.1255	0.020045	0.33891	0.00044927
Curated_gene_sets:mcclung_cr...1	Curated_gene_sets:mcclung_creb1_targets_dn	SET	49	0.41976	0.021339	0.12646	0.00045205
GO_bp:go_granzyme_mediated_a...	GO_bp:go_granzyme_mediated_apoptotic_signaling_pathway	SET	6	1.1506	0.020492	0.35197	0.00054044
Curated_gene_sets:geiss_resp...2	Curated_gene_sets:geiss_response_to_dsrna_up	SET	37	0.4473	0.019766	0.14123	0.0007708
GO_mf:go_guanyl_nucleotide_b...	GO_mf:go_guanyl_nucleotide_binding	SET	360	0.13238	0.018091	0.041839	0.00077912
Curated_gene_sets:kim_liver_...1	Curated_gene_sets:kim_liver_cancer_poor_survival_dn	SET	41	0.41874	0.019476	0.13235	0.00077986
Curated_gene_sets:kobayashi_...1	Curated_gene_sets:kobayashi_egfr_signaling_24hr_dn	SET	246	0.16079	0.018219	0.050857	0.00078594
Curated_gene_sets:kegg_arrhy...	Curated_gene_sets:kegg_arrhythmogenic_right_ventricular_cardiomyopathy_arvc	SET	71	0.33373	0.02041	0.10747	0.000952
GO_bp:go_viral_rna_genome_re...	GO_bp:go_viral_rna_genome_replication	SET	30	0.51075	0.020327	0.16511	0.00099084
GO_cc:go_tertiary_granule_lu...	GO_cc:go_tertiary_granule_lumen	SET	54	0.34101	0.018196	0.11052	0.0010176
GO_mf:go_oxidoreductase_acti...34	GO_mf:go_oxidoreductase_activity_acting_on_the_ch_nh_group_of_donors_nad_or_nadp_as_acceptor	SET	17	0.56952	0.017068	0.18476	0.0010277
Curated_gene_sets:reactome_v...14	Curated_gene_sets:reactome_vitamin_d_calciferol_metabolism	SET	11	0.77732	0.018742	0.25239	0.0010372
Curated_gene_sets:reactome_e...21	Curated_gene_sets:reactome_epha_mediated_growth_cone_collapse	SET	29	0.52125	0.020397	0.16933	0.0010425
Curated_gene_sets:rickman_tu...3	Curated_gene_sets:rickman_tumor_differentiated_well_vs_moderately_dn	SET	106	0.25578	0.019096	0.08372	0.0011265
GO_cc:go_specific_granule_lu...	GO_cc:go_specific_granule_lumen	SET	60	0.33108	0.018619	0.10865	0.0011566
GO_cc:go_outer_membrane	GO_cc:go_outer_membrane	SET	190	0.17738	0.01769	0.058238	0.0011621
Curated_gene_sets:reactome_v...20	Curated_gene_sets:reactome_vxpx_cargo_targeting_to_cilium	SET	20	0.4945	0.016073	0.16247	0.0011706
Curated_gene_sets:mitsiades_...2	Curated_gene_sets:mitsiades_response_to_aplidin_up	SET	415	0.12168	0.017827	0.040077	0.0011995
Curated_gene_sets:gary_cd5_t...2	Curated_gene_sets:gary_cd5_targets_up	SET	448	0.1134	0.017246	0.037379	0.0012096
GO_mf:go_carbon_nitrogen_lig...	GO_mf:go_carbon_nitrogen_ligase_activity_with_glutamine_as_amido_n_donor	SET	10	0.84507	0.019428	0.27866	0.0012139
Curated_gene_sets:reactome_v...15	Curated_gene_sets:reactome_vitamins	SET	6	1.1703	0.020842	0.38743	0.0012629
GO_bp:go_positive_regulation...555	GO_bp:go_positive_regulation_of_necrotic_cell_death	SET	6	1.0401	0.018524	0.34475	0.0012783
GO_mf:go_serine_hydrolase_ac...	GO_mf:go_serine_hydrolase_activity	SET	177	0.20491	0.019731	0.068031	0.0012992
GO_bp:go_regulation_of_endos...	GO_bp:go_regulation_of_endosome_size	SET	5	0.82361	0.01339	0.27381	0.001317
Curated_gene_sets:johnstone_...4	Curated_gene_sets:johnstone_parvb_targets_2_up	SET	133	0.21324	0.01782	0.071092	0.001354
Curated_gene_sets:rankin_ang...2	Curated_gene_sets:rankin_angiogenic_targets_of_vhl_hif2a_up	SET	5	1.3693	0.022262	0.46272	0.0015442
GO_bp:go_positive_regulation...534	GO_bp:go_positive_regulation_of_muscle_cell_apoptotic_process	SET	26	0.47933	0.017761	0.16231	0.0015742
Curated_gene_sets:lopez_meso...5	Curated_gene_sets:lopez_mesothelioma_survival_overall_up	SET	8	0.7972	0.016393	0.2701	0.0015833
GO_bp:go_cellular_response_t...39	GO_bp:go_cellular_response_to_fluid_shear_stress	SET	18	0.61836	0.019068	0.21	0.0016191
GO_bp:go_positive_regulation...769	GO_bp:go_positive_regulation_of_striated_muscle_cell_apoptotic_process	SET	12	0.73637	0.018544	0.25055	0.0016485
GO_cc:go_transferase_complex	GO_cc:go_transferase_complex	SET	727	0.088515	0.017018	0.030126	0.001653
GO_bp:go_positive_regulation...363	GO_bp:go_positive_regulation_of_humoral_immune_response	SET	16	0.71337	0.020741	0.24304	0.0016689
GO_bp:go_pteridine_containin...2	GO_bp:go_pteridine_containing_compound_metabolic_process	SET	27	0.40289	0.015212	0.1375	0.001697
Curated_gene_sets:mori_pre_b...1	Curated_gene_sets:mori_pre_bi_lymphocyte_dn	SET	73	0.27983	0.017353	0.095823	0.0017505
GO_cc:go_cullin_ring_ubiquit...	GO_cc:go_cullin_ring_ubiquitin_ligase_complex	SET	151	0.18796	0.016728	0.064523	0.0017921
Curated_gene_sets:mariadason...1	Curated_gene_sets:mariadason_regulated_by_histone_acetylation_dn	SET	36	0.36697	0.015996	0.12599	0.0017935
Curated_gene_sets:pilon_klf1...2	Curated_gene_sets:pilon_klf1_targets_up	SET	453	0.11439	0.017492	0.039956	0.0021007
Curated_gene_sets:reactome_i...19	Curated_gene_sets:reactome_insulin_processing	SET	26	0.46512	0.017235	0.1626	0.0021175
Curated_gene_sets:kegg_one_c...	Curated_gene_sets:kegg_one_carbon_pool_by_folate	SET	17	0.46913	0.014059	0.16411	0.0021303
Curated_gene_sets:lee_liver_...13	Curated_gene_sets:lee_liver_cancer_myc_tgfa_dn	SET	60	0.31369	0.017641	0.1099	0.0021596
GO_bp:go_negative_regulation...633	GO_bp:go_negative_regulation_of_stem_cell_differentiation	SET	20	0.52733	0.01714	0.18547	0.002235
GO_bp:go_contact_inhibition	GO_bp:go_contact_inhibition	SET	8	0.92559	0.019033	0.32618	0.0022745
GO_bp:go_membrane_raft_distr...	GO_bp:go_membrane_raft_distribution	SET	5	1.1059	0.017979	0.38984	0.0022815
GO_bp:go_positive_regulation...488	GO_bp:go_positive_regulation_of_membrane_permeability	SET	59	0.3223	0.017974	0.1139	0.0023328
GO_bp:go_vitamin_d_metabolic...	GO_bp:go_vitamin_d_metabolic_process	SET	14	0.65687	0.017866	0.23221	0.0023394
Curated_gene_sets:reactome_t...91	Curated_gene_sets:reactome_translocation_of_slc2a4_glut4_to_the_plasma_membrane	SET	69	0.26907	0.016224	0.095221	0.0023608
GO_bp:go_regulation_of_membr...5	GO_bp:go_regulation_of_membrane_permeability	SET	77	0.27878	0.017753	0.098783	0.0023878
GO_bp:go_regulation_of_symbi...	GO_bp:go_regulation_of_symbiosis_encompassing_mutualism_through_parasitism	SET	221	0.15747	0.016923	0.055891	0.002423
GO_bp:go_negative_regulation...553	GO_bp:go_negative_regulation_of_protein_localization_to_membrane	SET	29	0.41928	0.016406	0.14895	0.0024426
GO_bp:go_regulation_of_core_...	GO_bp:go_regulation_of_core_promoter_binding	SET	8	0.91981	0.018915	0.32937	0.0026169
Curated_gene_sets:boylan_mul...1	Curated_gene_sets:boylan_multiple_myeloma_c_cluster_dn	SET	27	0.51154	0.019315	0.18372	0.0026842
GO_bp:go_small_gtpase_mediat...	GO_bp:go_small_gtpase_mediated_signal_transduction	SET	519	0.1042	0.017023	0.037498	0.0027314
Curated_gene_sets:gavin_foxp...4	Curated_gene_sets:gavin_foxp3_targets_cluster_p6	SET	84	0.24421	0.01624	0.087936	0.0027449
Curated_gene_sets:reactome_d...65	Curated_gene_sets:reactome_dissolution_of_fibrin_clot	SET	13	0.64789	0.016981	0.23351	0.0027668
GO_cc:go_histone_methyltrans...	GO_cc:go_histone_methyltransferase_complex	SET	81	0.23078	0.015071	0.083335	0.0028118
GO_bp:go_endosomal_vesicle_f...	GO_bp:go_endosomal_vesicle_fusion	SET	9	0.83951	0.01831	0.30393	0.002874
GO_bp:go_forebrain_neuron_fa...	GO_bp:go_forebrain_neuron_fate_commitment	SET	10	0.86096	0.019793	0.31256	0.0029412
GO_bp:go_regulation_of_ventr...1	GO_bp:go_regulation_of_ventricular_cardiac_muscle_cell_action_potential	SET	15	0.65604	0.018469	0.23875	0.0030031
GO_cc:go_scf_ubiquitin_ligas...	GO_cc:go_scf_ubiquitin_ligase_complex	SET	61	0.28282	0.016037	0.10297	0.0030128
GO_bp:go_glycerol_transport	GO_bp:go_glycerol_transport	SET	6	1.0259	0.01827	0.37394	0.0030439
GO_mf:go_glycerol_transmembr...	GO_mf:go_glycerol_transmembrane_transporter_activity	SET	6	1.0259	0.01827	0.37394	0.0030439
GO_bp:go_tetrahydrofolate_me...	GO_bp:go_tetrahydrofolate_metabolic_process	SET	13	0.48526	0.012719	0.17715	0.0030819
Curated_gene_sets:vanasse_bc...1	Curated_gene_sets:vanasse_bcl2_targets_dn	SET	56	0.30166	0.016391	0.11039	0.003144
GO_bp:go_keratinocyte_prolif...	GO_bp:go_keratinocyte_proliferation	SET	37	0.4149	0.018334	0.15205	0.0031828
GO_bp:go_tetrahydrofolate_in...	GO_bp:go_tetrahydrofolate_interconversion	SET	10	0.53411	0.012279	0.19605	0.0032251
Curated_gene_sets:browne_hcm...23	Curated_gene_sets:browne_hcmv_infection_4hr_dn	SET	242	0.14173	0.01593	0.05203	0.0032273
GO_cc:go_intrinsic_component...6	GO_cc:go_intrinsic_component_of_mitochondrial_outer_membrane	SET	18	0.41992	0.012949	0.15465	0.0033133
Curated_gene_sets:gentile_uv...6	Curated_gene_sets:gentile_uv_response_cluster_d2	SET	37	0.40799	0.018029	0.15032	0.0033256
GO_bp:go_plasma_membrane_to_...	GO_bp:go_plasma_membrane_to_endosome_transport	SET	8	0.80274	0.016507	0.29577	0.0033263
GO_bp:go_positive_regulation...364	GO_bp:go_positive_regulation_of_humoral_immune_response_mediated_by_circulating_immunoglobulin	SET	5	1.0522	0.017107	0.38792	0.0033421
GO_bp:go_production_of_small...	GO_bp:go_production_of_small_rna_involved_in_gene_silencing_by_rna	SET	51	0.29341	0.015217	0.10818	0.0033448
GO_mf:go_single_stranded_dna...2	GO_mf:go_single_stranded_dna_binding	SET	104	0.20888	0.015448	0.07708	0.0033676
Curated_gene_sets:liu_cdx2_t...2	Curated_gene_sets:liu_cdx2_targets_up	SET	33	0.43103	0.01799	0.15911	0.0033775
Curated_gene_sets:barrier_ca...3	Curated_gene_sets:barrier_cancer_relapse_tumor_sample_dn	SET	10	0.64973	0.014937	0.24067	0.0034736
GO_bp:go_regulation_of_kerat...3	GO_bp:go_regulation_of_keratinocyte_proliferation	SET	27	0.49183	0.018571	0.18222	0.0034792
Curated_gene_sets:fardin_hyp...2	Curated_gene_sets:fardin_hypoxia_9	SET	7	0.78866	0.015171	0.29221	0.0034808
GO_cc:go_endosome	GO_cc:go_endosome	SET	839	0.077843	0.016028	0.028892	0.00353
GO_bp:go_adenylate_cyclase_i...3	GO_bp:go_adenylate_cyclase_inhibiting_g_protein_coupled_acetylcholine_receptor_signaling_pathway	SET	8	0.81689	0.016798	0.30328	0.0035387
GO_bp:go_regulation_of_estab...2	GO_bp:go_regulation_of_establishment_of_protein_localization	SET	690	0.087305	0.016369	0.032493	0.0036096
Curated_gene_sets:pid_insuli...2	Curated_gene_sets:pid_insulin_pathway	SET	44	0.33106	0.01595	0.12336	0.0036445
GO_bp:go_bone_remodeling	GO_bp:go_bone_remodeling	SET	82	0.26072	0.017131	0.097315	0.0036935
Curated_gene_sets:gargalovic...7	Curated_gene_sets:gargalovic_response_to_oxidized_phospholipids_green_dn	SET	23	0.47055	0.0164	0.17572	0.0037082
Curated_gene_sets:lockwood_a...	Curated_gene_sets:lockwood_amplified_in_lung_cancer	SET	214	0.1581	0.016723	0.059112	0.0037448
Curated_gene_sets:smirnov_re...3	Curated_gene_sets:smirnov_response_to_ir_6hr_dn	SET	110	0.21553	0.01639	0.080589	0.0037469
GO_bp:go_mammary_gland_branc...1	GO_bp:go_mammary_gland_branching_involved_in_pregnancy	SET	5	1.1095	0.018038	0.41496	0.0037547
GO_cc:go_endosomal_part	GO_cc:go_endosomal_part	SET	487	0.099174	0.015709	0.037189	0.003833
Curated_gene_sets:krasnosels...2	Curated_gene_sets:krasnoselskaya_ilf3_targets_up	SET	39	0.34762	0.01577	0.13041	0.0038446
Curated_gene_sets:bruno_hema...	Curated_gene_sets:bruno_hematopoiesis	SET	64	0.28722	0.01668	0.10805	0.0039304
GO_bp:go_amino_sugar_catabol...	GO_bp:go_amino_sugar_catabolic_process	SET	8	0.82016	0.016865	0.30894	0.0039712
GO_bp:go_genitalia_morphogen...	GO_bp:go_genitalia_morphogenesis	SET	13	0.63291	0.016588	0.23892	0.0040401
GO_bp:go_acute_inflammatory_...2	GO_bp:go_acute_inflammatory_response_to_antigenic_stimulus	SET	21	0.52293	0.017416	0.19749	0.0040526
Curated_gene_sets:snijders_a...	Curated_gene_sets:snijders_amplified_in_head_and_neck_tumors	SET	37	0.38573	0.017045	0.14599	0.0041216
Curated_gene_sets:reactome_c...115	Curated_gene_sets:reactome_cytosolic_sulfonation_of_small_molecules	SET	22	0.49704	0.016943	0.18812	0.0041226
Curated_gene_sets:aguirre_pa...2	Curated_gene_sets:aguirre_pancreatic_cancer_copy_number_up	SET	293	0.13467	0.016633	0.051	0.0041408
GO_bp:go_membrane_raft_local...	GO_bp:go_membrane_raft_localization	SET	6	0.94656	0.016858	0.35948	0.0042336
GO_mf:go_protein_serine_thre...1	GO_mf:go_protein_serine_threonine_kinase_activator_activity	SET	27	0.4905	0.018521	0.18699	0.004359
Curated_gene_sets:bhati_g2m_...2	Curated_gene_sets:bhati_g2m_arrest_by_2methoxyestradiol_up	SET	110	0.20868	0.015869	0.079578	0.0043694
Curated_gene_sets:casorelli_...1	Curated_gene_sets:casorelli_acute_promyelocytic_leukemia_dn	SET	625	0.083749	0.014972	0.031944	0.0043773
Curated_gene_sets:galluzzi_p...1	Curated_gene_sets:galluzzi_permeabilize_mitochondria	SET	41	0.34343	0.015974	0.13103	0.0043866
GO_bp:go_negative_regulation...159	GO_bp:go_negative_regulation_of_cofactor_metabolic_process	SET	7	0.81555	0.015688	0.31121	0.0043927
Curated_gene_sets:rorie_targ...2	Curated_gene_sets:rorie_targets_of_ewsr1_fli1_fusion_up	SET	26	0.46979	0.017408	0.17934	0.0044064
Curated_gene_sets:pid_mtor_4...	Curated_gene_sets:pid_mtor_4pathway	SET	66	0.27867	0.016434	0.10658	0.0044705
GO_bp:go_mitochondrial_prote...1	GO_bp:go_mitochondrial_protein_catabolic_process	SET	5	0.87422	0.014213	0.33503	0.0045389
Curated_gene_sets:reactome_t...95	Curated_gene_sets:reactome_transport_and_synthesis_of_paps	SET	6	0.85213	0.015176	0.32696	0.0045809
GO_bp:go_3_phosphoadenosine_...1	GO_bp:go_3_phosphoadenosine_5_phosphosulfate_biosynthetic_process	SET	6	0.85213	0.015176	0.32696	0.0045809
Curated_gene_sets:zwang_clas...1	Curated_gene_sets:zwang_class_1_transiently_induced_by_egf	SET	476	0.10333	0.016186	0.039648	0.0045816
Curated_gene_sets:reactome_i...61	Curated_gene_sets:reactome_intra_golgi_traffic	SET	42	0.28514	0.013423	0.1095	0.0046102
GO_bp:go_very_long_chain_fat...2	GO_bp:go_very_long_chain_fatty_acid_metabolic_process	SET	13	0.62936	0.016495	0.24178	0.0046248
Curated_gene_sets:mikkelsen_...8	Curated_gene_sets:mikkelsen_es_lcp_with_h3k27me3	SET	14	0.61832	0.016817	0.23881	0.0048144
GO_bp:go_regulation_of_synap...4	GO_bp:go_regulation_of_synapse_structure_or_activity	SET	210	0.15575	0.016321	0.060205	0.0048445
Curated_gene_sets:akl_htlv1_...1	Curated_gene_sets:akl_htlv1_infection_dn	SET	64	0.28009	0.016267	0.10852	0.0049283
Curated_gene_sets:hendricks_...1	Curated_gene_sets:hendricks_smarca4_targets_dn	SET	46	0.32662	0.016089	0.12679	0.0050019
Curated_gene_sets:reactome_h...35	Curated_gene_sets:reactome_hyaluronan_biosynthesis_and_export	SET	5	0.96875	0.01575	0.37642	0.0050366
GO_bp:go_regulation_of_skele...5	GO_bp:go_regulation_of_skeletal_muscle_contraction_by_calcium_ion_signaling	SET	5	0.76833	0.012492	0.29917	0.0051157
GO_cc:go_brca1_a_complex	GO_cc:go_brca1_a_complex	SET	6	0.90033	0.016034	0.35107	0.0051697
GO_mf:go_ligase_activity_for...2	GO_mf:go_ligase_activity_forming_carbon_nitrogen_bonds	SET	42	0.3023	0.014231	0.11802	0.0052149
Curated_gene_sets:caffarel_r...4	Curated_gene_sets:caffarel_response_to_thc_24hr_5_up	SET	32	0.34922	0.014353	0.13669	0.0053146
Curated_gene_sets:teramoto_o...1	Curated_gene_sets:teramoto_opn_targets_cluster_1	SET	13	0.50318	0.013188	0.19696	0.0053179
Curated_gene_sets:ghandhi_by...2	Curated_gene_sets:ghandhi_bystander_irradiation_up	SET	77	0.25217	0.016058	0.099219	0.0055229
GO_bp:go_toxin_transport	GO_bp:go_toxin_transport	SET	39	0.29988	0.013604	0.11801	0.0055278
GO_bp:go_response_to_fluid_s...	GO_bp:go_response_to_fluid_shear_stress	SET	33	0.39283	0.016396	0.15481	0.0055851
GO_bp:go_regulation_of_mitoc...4	GO_bp:go_regulation_of_mitochondrial_membrane_permeability_involved_in_apoptotic_process	SET	58	0.28501	0.01576	0.11262	0.0056968
GO_bp:go_amyloid_beta_cleara...1	GO_bp:go_amyloid_beta_clearance	SET	31	0.38321	0.015503	0.15169	0.0057687
Curated_gene_sets:masri_resi...2	Curated_gene_sets:masri_resistance_to_tamoxifen_and_aromatase_inhibitors_up	SET	17	0.5723	0.017151	0.22654	0.0057689
Curated_gene_sets:reactome_d...7	Curated_gene_sets:reactome_deactivation_of_the_beta_catenin_transactivating_complex	SET	40	0.31873	0.014643	0.1263	0.0058107
Curated_gene_sets:valk_aml_c...2	Curated_gene_sets:valk_aml_cluster_10	SET	29	0.42855	0.016769	0.16985	0.0058207
GO_cc:go_telomerase_holoenzy...	GO_cc:go_telomerase_holoenzyme_complex	SET	18	0.43464	0.013403	0.17273	0.0059332
Curated_gene_sets:reactome_n...24	Curated_gene_sets:reactome_negative_regulation_of_met_activity	SET	20	0.47029	0.015286	0.18695	0.0059458
GO_bp:go_regulation_of_intra...3	GO_bp:go_regulation_of_intracellular_protein_transport	SET	226	0.13627	0.014808	0.054434	0.0061548
GO_bp:go_viral_genome_replic...	GO_bp:go_viral_genome_replication	SET	116	0.19635	0.015331	0.078648	0.0062742
Curated_gene_sets:jaeger_met...1	Curated_gene_sets:jaeger_metastasis_dn	SET	245	0.13728	0.015524	0.054997	0.0062814
Curated_gene_sets:tomlins_me...1	Curated_gene_sets:tomlins_metastasis_dn	SET	20	0.44324	0.014407	0.17801	0.0063925
GO_cc:go_late_endosome_membr...	GO_cc:go_late_endosome_membrane	SET	120	0.17777	0.014116	0.071638	0.0065453
Curated_gene_sets:reactome_o...14	Curated_gene_sets:reactome_organic_anion_transport	SET	5	0.9379	0.015248	0.37802	0.0065542
GO_bp:go_bundle_of_his_cell_...1	GO_bp:go_bundle_of_his_cell_to_purkinje_myocyte_communication	SET	14	0.63595	0.017297	0.25686	0.0066492
Curated_gene_sets:bafna_muc4...1	Curated_gene_sets:bafna_muc4_targets_dn	SET	5	1.0326	0.016788	0.41722	0.0066694
GO_bp:go_regulation_of_intra...6	GO_bp:go_regulation_of_intracellular_transport	SET	404	0.10141	0.014663	0.040983	0.0066771
GO_bp:go_homocysteine_metabo...	GO_bp:go_homocysteine_metabolic_process	SET	12	0.59771	0.015052	0.24158	0.0066816
Curated_gene_sets:pid_arf6_t...	Curated_gene_sets:pid_arf6_trafficking_pathway	SET	48	0.29755	0.014972	0.12027	0.006684
GO_bp:go_positive_regulation...809	GO_bp:go_positive_regulation_of_the_force_of_heart_contraction	SET	5	1.0182	0.016555	0.41229	0.006765
GO_bp:go_positive_regulation...882	GO_bp:go_positive_regulation_of_viral_transcription	SET	41	0.3143	0.014619	0.12731	0.0067837
Curated_gene_sets:mikkelsen_...25	Curated_gene_sets:mikkelsen_mef_icp_with_h3k27me3	SET	187	0.15458	0.015295	0.062726	0.0068689
GO_bp:go_intracellular_prote...2	GO_bp:go_intracellular_protein_transport	SET	1090	0.060697	0.014146	0.024664	0.0069334
GO_bp:go_neutrophil_homeosta...	GO_bp:go_neutrophil_homeostasis	SET	16	0.52765	0.015342	0.2149	0.0070423
GO_bp:go_isocitrate_metaboli...	GO_bp:go_isocitrate_metabolic_process	SET	4	1.0366	0.015074	0.42225	0.0070495
GO_bp:go_glial_cell_activati...	GO_bp:go_glial_cell_activation	SET	43	0.33795	0.016097	0.13778	0.0070903
GO_mf:go_sphingosine_n_acylt...	GO_mf:go_sphingosine_n_acyltransferase_activity	SET	7	0.60568	0.011651	0.24714	0.0071325
GO_bp:go_cellular_component_...5	GO_bp:go_cellular_component_morphogenesis	SET	1061	0.066587	0.015323	0.027177	0.0071455
GO_bp:go_mitochondrial_outer...	GO_bp:go_mitochondrial_outer_membrane_permeabilization	SET	51	0.29679	0.015392	0.12116	0.0071564
GO_bp:go_tricarboxylic_acid_...2	GO_bp:go_tricarboxylic_acid_metabolic_process	SET	10	0.60608	0.013933	0.24751	0.007174
Curated_gene_sets:hess_targe...2	Curated_gene_sets:hess_targets_of_hoxa9_and_meis1_up	SET	65	0.2415	0.014134	0.09902	0.0073704
Curated_gene_sets:purbey_tar...2	Curated_gene_sets:purbey_targets_of_ctbp1_and_satb1_up	SET	73	0.22622	0.014028	0.092986	0.0074952
GO_bp:go_cysteine_metabolic_...	GO_bp:go_cysteine_metabolic_process	SET	8	0.69862	0.014366	0.28811	0.0076622
Curated_gene_sets:phong_tnf_...3	Curated_gene_sets:phong_tnf_response_via_p38_partial	SET	164	0.16903	0.015673	0.069873	0.0077831
GO_bp:go_amacrine_cell_diffe...	GO_bp:go_amacrine_cell_differentiation	SET	8	0.84809	0.01744	0.35136	0.0078993
GO_bp:go_response_to_cobalt_...	GO_bp:go_response_to_cobalt_ion	SET	8	0.65004	0.013367	0.26939	0.0079164
GO_cc:go_cardiac_myofibril	GO_cc:go_cardiac_myofibril	SET	7	0.76102	0.014639	0.31545	0.0079265
Curated_gene_sets:moreaux_b_...1	Curated_gene_sets:moreaux_b_lymphocyte_maturation_by_taci_dn	SET	75	0.21008	0.013204	0.087321	0.0080725
GO_bp:go_homoserine_metaboli...	GO_bp:go_homoserine_metabolic_process	SET	4	1.07	0.015561	0.44501	0.0081007
Curated_gene_sets:williams_e...2	Curated_gene_sets:williams_esr1_targets_up	SET	26	0.38253	0.014174	0.15949	0.0082388
Curated_gene_sets:gal_leukem...2	Curated_gene_sets:gal_leukemic_stem_cell_up	SET	115	0.18424	0.014323	0.076828	0.0082463
GO_cc:go_perinuclear_region_...	GO_cc:go_perinuclear_region_of_cytoplasm	SET	657	0.07878	0.014427	0.032877	0.0082878
GO_mf:go_rna_directed_dna_po...	GO_mf:go_rna_directed_dna_polymerase_activity	SET	5	0.81698	0.013283	0.34106	0.008306
GO_mf:go_telomerase_activity	GO_mf:go_telomerase_activity	SET	5	0.81698	0.013283	0.34106	0.008306
GO_bp:go_negative_regulation...565	GO_bp:go_negative_regulation_of_protein_targeting_to_membrane	SET	5	0.93179	0.015149	0.38905	0.0083139
Curated_gene_sets:charafe_br...4	Curated_gene_sets:charafe_breast_cancer_luminal_vs_basal_up	SET	363	0.10791	0.014806	0.045093	0.0083604
Curated_gene_sets:reactome_i...31	Curated_gene_sets:reactome_interferon_alpha_beta_signaling	SET	69	0.25599	0.015435	0.10707	0.0084094
Curated_gene_sets:pid_beta_c...2	Curated_gene_sets:pid_beta_catenin_nuc_pathway	SET	72	0.25517	0.015715	0.10686	0.0084775
GO_bp:go_mitochondrial_acety...	GO_bp:go_mitochondrial_acetyl_coa_biosynthetic_process_from_pyruvate	SET	5	0.89775	0.014596	0.37604	0.0084898
Curated_gene_sets:nadler_hyp...	Curated_gene_sets:nadler_hyperglycemia_at_obesity	SET	57	0.2589	0.014192	0.10863	0.0085831
GO_bp:go_gamma_delta_t_cell_...1	GO_bp:go_gamma_delta_t_cell_activation	SET	15	0.51681	0.01455	0.2169	0.0085983
Curated_gene_sets:browne_hcm...26	Curated_gene_sets:browne_hcmv_infection_6hr_up	SET	59	0.26072	0.01454	0.10957	0.0086731
Curated_gene_sets:kokkinakis...4	Curated_gene_sets:kokkinakis_methionine_deprivation_96hr_up	SET	116	0.19806	0.015465	0.083356	0.0087534
GO_bp:go_mitochondrial_membr...	GO_bp:go_mitochondrial_membrane_organization	SET	120	0.17897	0.014211	0.075437	0.0088402
GO_cc:go_ubiquitin_ligase_co...	GO_cc:go_ubiquitin_ligase_complex	SET	268	0.11442	0.013525	0.04824	0.0088521
GO_bp:go_negative_regulation...205	GO_bp:go_negative_regulation_of_dna_templated_transcription_elongation	SET	13	0.51356	0.01346	0.21658	0.0088709
GO_cc:go_anchored_component_...2	GO_cc:go_anchored_component_of_membrane	SET	162	0.16011	0.014755	0.067655	0.0089836
GO_mf:go_nucleotidase_activi...	GO_mf:go_nucleotidase_activity	SET	15	0.46822	0.013181	0.19788	0.0089929
Curated_gene_sets:reactome_a...8	Curated_gene_sets:reactome_abortive_elongation_of_hiv_1_transcript_in_the_absence_of_tat	SET	23	0.39543	0.013782	0.16742	0.0090966
Curated_gene_sets:seiden_met...	Curated_gene_sets:seiden_met_signaling	SET	18	0.48836	0.015059	0.20701	0.0091649
GO_cc:go_peptidase_inhibitor...	GO_cc:go_peptidase_inhibitor_complex	SET	5	1.0046	0.016333	0.42597	0.0091818
Curated_gene_sets:howlin_cit...3	Curated_gene_sets:howlin_cited1_targets_2_dn	SET	17	0.47618	0.014271	0.20214	0.0092496
GO_bp:go_non_motile_cilium_a...	GO_bp:go_non_motile_cilium_assembly	SET	54	0.25815	0.013775	0.10965	0.0092819
Curated_gene_sets:biocarta_a...20	Curated_gene_sets:biocarta_at1r_pathway	SET	26	0.41473	0.015367	0.17642	0.0093699
GO_bp:go_positive_regulation...804	GO_bp:go_positive_regulation_of_telomerase_activity	SET	35	0.32862	0.014124	0.13982	0.0093843
GO_cc:go_fascia_adherens	GO_cc:go_fascia_adherens	SET	9	0.723	0.015769	0.30864	0.0095826
Curated_gene_sets:reactome_n...48	Curated_gene_sets:reactome_nitric_oxide_stimulates_guanylate_cyclase	SET	22	0.4627	0.015772	0.19754	0.0095878
Curated_gene_sets:bertucci_m...1	Curated_gene_sets:bertucci_medullary_vs_ductal_breast_cancer_dn	SET	165	0.15833	0.014725	0.067651	0.0096363
GO_bp:go_amelogenesis	GO_bp:go_amelogenesis	SET	24	0.41925	0.014926	0.1794	0.0097246
Curated_gene_sets:ludwiczek_...	Curated_gene_sets:ludwiczek_treating_iron_overload	SET	7	0.78841	0.015166	0.33743	0.0097377
Curated_gene_sets:tavor_cebp...2	Curated_gene_sets:tavor_cebpa_targets_up	SET	48	0.2964	0.014914	0.12705	0.0098307
GO_bp:go_response_to_camptot...	GO_bp:go_response_to_camptothecin	SET	5	0.7647	0.012433	0.32836	0.0099386
Curated_gene_sets:smid_breas...6	Curated_gene_sets:smid_breast_cancer_luminal_a_up	SET	80	0.23374	0.015171	0.10051	0.010026
Curated_gene_sets:dutertre_e...2	Curated_gene_sets:dutertre_estradiol_response_24hr_up	SET	310	0.10666	0.013543	0.045884	0.010055
GO_bp:go_androgen_biosynthet...	GO_bp:go_androgen_biosynthetic_process	SET	10	0.60743	0.013965	0.26141	0.010077
GO_bp:go_positive_regulation...782	GO_bp:go_positive_regulation_of_synaptic_vesicle_clustering	SET	4	1.0913	0.01587	0.46978	0.010096
Curated_gene_sets:perez_tp53...1	Curated_gene_sets:perez_tp53_and_tp63_targets	SET	192	0.14651	0.014687	0.063147	0.010174
Curated_gene_sets:appierto_r...2	Curated_gene_sets:appierto_response_to_fenretinide_up	SET	38	0.2991	0.013394	0.12941	0.010416
Curated_gene_sets:dacosta_uv...8	Curated_gene_sets:dacosta_uv_response_via_ercc3_xpcs_up	SET	25	0.36042	0.013096	0.156	0.010442
GO_bp:go_mitochondrial_fissi...	GO_bp:go_mitochondrial_fission	SET	34	0.30414	0.012885	0.13172	0.010478
GO_bp:go_negative_regulation...679	GO_bp:go_negative_regulation_of_transcription_by_rna_polymerase_ii	SET	775	0.071951	0.014264	0.031179	0.010514
GO_bp:go_vitamin_transmembra...	GO_bp:go_vitamin_transmembrane_transport	SET	16	0.44801	0.013026	0.19418	0.010529
Curated_gene_sets:krieg_hypo...1	Curated_gene_sets:krieg_hypoxia_not_via_kdm3a	SET	701	0.073996	0.01398	0.032075	0.010533
GO_bp:go_antimicrobial_pepti...	GO_bp:go_antimicrobial_peptide_production	SET	6	0.90122	0.01605	0.39097	0.010586
Curated_gene_sets:reactome_p...72	Curated_gene_sets:reactome_post_translational_modification:_synthesis_of_gpi_anchored_proteins	SET	89	0.20397	0.01396	0.088748	0.010779
Curated_gene_sets:sengupta_n...3	Curated_gene_sets:sengupta_nasopharyngeal_carcinoma_with_lmp1_dn	SET	151	0.16645	0.014814	0.072542	0.010884
GO_bp:go_negative_regulation...406	GO_bp:go_negative_regulation_of_membrane_permeability	SET	7	0.62797	0.01208	0.27408	0.01098
GO_bp:go_sensory_perception_...10	GO_bp:go_sensory_perception_of_temperature_stimulus	SET	20	0.42129	0.013693	0.18395	0.01101
GO_bp:go_mitochondrial_fragm...	GO_bp:go_mitochondrial_fragmentation_involved_in_apoptotic_process	SET	9	0.57118	0.012458	0.24941	0.011012
Curated_gene_sets:zhou_tnf_s...1	Curated_gene_sets:zhou_tnf_signaling_30min	SET	47	0.25776	0.012834	0.11258	0.011031
Curated_gene_sets:kokkinakis...2	Curated_gene_sets:kokkinakis_methionine_deprivation_48hr_up	SET	128	0.18059	0.014807	0.07889	0.01104
GO_bp:go_regulation_of_synap...3	GO_bp:go_regulation_of_synapse_structural_plasticity	SET	7	0.62119	0.011949	0.27145	0.011061
Curated_gene_sets:smid_breas...1	Curated_gene_sets:smid_breast_cancer_basal_dn	SET	658	0.078666	0.014416	0.034399	0.011107
Curated_gene_sets:boyault_li...1	Curated_gene_sets:boyault_liver_cancer_subclass_g123_dn	SET	47	0.28976	0.014427	0.12671	0.011111
GO_bp:go_negative_regulation...284	GO_bp:go_negative_regulation_of_hematopoietic_progenitor_cell_differentiation	SET	7	0.73751	0.014187	0.32268	0.011145
GO_bp:go_intermediate_filame...2	GO_bp:go_intermediate_filament_bundle_assembly	SET	6	0.87371	0.01556	0.38253	0.011191
GO_cc:go_intrinsic_component...5	GO_cc:go_intrinsic_component_of_mitochondrial_membrane	SET	64	0.22565	0.013105	0.098831	0.011216
GO_bp:go_purine_containing_c...2	GO_bp:go_purine_containing_compound_catabolic_process	SET	45	0.28767	0.014016	0.126	0.011218
GO_bp:go_positive_regulation...837	GO_bp:go_positive_regulation_of_transforming_growth_factor_beta_production	SET	17	0.50869	0.015245	0.22295	0.011261
GO_bp:go_l_alanine_transport	GO_bp:go_l_alanine_transport	SET	6	0.9358	0.016666	0.41062	0.011339
GO_mf:go_alanine_transmembra...	GO_mf:go_alanine_transmembrane_transporter_activity	SET	6	0.9358	0.016666	0.41062	0.011339
Curated_gene_sets:lopez_meso...7	Curated_gene_sets:lopez_mesothelioma_survival_worst_vs_best_dn	SET	7	0.64461	0.0124	0.28287	0.011344
GO_cc:go_photoreceptor_outer...1	GO_cc:go_photoreceptor_outer_segment	SET	73	0.21804	0.013521	0.095715	0.011369
GO_bp:go_hematopoietic_stem_...2	GO_bp:go_hematopoietic_stem_cell_migration	SET	6	0.79801	0.014212	0.35091	0.011486
Curated_gene_sets:reactome_n...68	Curated_gene_sets:reactome_ntrk2_activates_rac1	SET	5	0.95603	0.015543	0.42083	0.011556
Curated_gene_sets:reactome_g...57	Curated_gene_sets:reactome_glycogen_synthesis	SET	15	0.49847	0.014033	0.21965	0.011628
GO_bp:go_cell_part_morphogen...	GO_bp:go_cell_part_morphogenesis	SET	637	0.079025	0.014257	0.034823	0.011631
GO_bp:go_post_golgi_vesicle_...	GO_bp:go_post_golgi_vesicle_mediated_transport	SET	101	0.17315	0.01262	0.076327	0.011652
GO_bp:go_negative_regulation...423	GO_bp:go_negative_regulation_of_mitochondrial_membrane_permeability_involved_in_apoptotic_process	SET	4	0.73732	0.010722	0.32516	0.011684
GO_bp:go_positive_regulation...452	GO_bp:go_positive_regulation_of_lipid_storage	SET	22	0.43628	0.014872	0.19242	0.01169
GO_bp:go_positive_regulation...880	GO_bp:go_positive_regulation_of_viral_process	SET	100	0.18228	0.01322	0.080413	0.011708
GO_bp:go_calcium_activated_p...	GO_bp:go_calcium_activated_phospholipid_scrambling	SET	4	1.0265	0.014927	0.45348	0.011806
GO_bp:go_negative_regulation...24	GO_bp:go_negative_regulation_of_amyloid_beta_clearance	SET	5	0.9459	0.015379	0.41789	0.011808
Curated_gene_sets:lopez_meso...3	Curated_gene_sets:lopez_mesothelioma_survival_dn	SET	10	0.68419	0.015729	0.30235	0.011826
GO_bp:go_saliva_secretion	GO_bp:go_saliva_secretion	SET	13	0.61824	0.016204	0.27357	0.01192
GO_bp:go_cell_morphogenesis_...1	GO_bp:go_cell_morphogenesis_involved_in_differentiation	SET	686	0.076035	0.014217	0.033733	0.012103
GO_bp:go_rhythmic_process	GO_bp:go_rhythmic_process	SET	269	0.1177	0.013937	0.052278	0.012188
GO_mf:go_glycine_transmembra...	GO_mf:go_glycine_transmembrane_transporter_activity	SET	7	0.77545	0.014916	0.34503	0.012311
GO_bp:go_ovulation_cycle	GO_bp:go_ovulation_cycle	SET	68	0.24545	0.014692	0.10922	0.012315
GO_bp:go_amyloid_beta_cleara...3	GO_bp:go_amyloid_beta_clearance_by_transcytosis	SET	7	0.62657	0.012053	0.27889	0.012338
GO_bp:go_retrograde_transpor...2	GO_bp:go_retrograde_transport_endosome_to_plasma_membrane	SET	25	0.37192	0.013514	0.16568	0.012397
GO_bp:go_vitamin_metabolic_p...	GO_bp:go_vitamin_metabolic_process	SET	126	0.16612	0.013515	0.07405	0.012442
GO_bp:go_neuroinflammatory_r...	GO_bp:go_neuroinflammatory_response	SET	54	0.27709	0.014785	0.12352	0.012445
GO_bp:go_positive_regulation...520	GO_bp:go_positive_regulation_of_monocyte_chemotaxis	SET	17	0.44446	0.01332	0.19823	0.012484
GO_bp:go_positive_regulation...502	GO_bp:go_positive_regulation_of_microglial_cell_activation	SET	12	0.59088	0.01488	0.26357	0.012493
GO_bp:go_detection_of_molecu...	GO_bp:go_detection_of_molecule_of_bacterial_origin	SET	10	0.6474	0.014883	0.28925	0.012609
GO_mf:go_cell_adhesive_prote...	GO_mf:go_cell_adhesive_protein_binding_involved_in_bundle_of_his_cell_purkinje_myocyte_communication	SET	5	0.94845	0.01542	0.42414	0.012677
Curated_gene_sets:pedersen_m...6	Curated_gene_sets:pedersen_metastasis_by_erbb2_isoform_7	SET	369	0.098747	0.013658	0.044196	0.012739
GO_bp:go_commitment_of_neuro...	GO_bp:go_commitment_of_neuronal_cell_to_specific_neuron_type_in_forebrain	SET	7	0.81396	0.015657	0.36435	0.012748
GO_cc:go_early_endosome	GO_cc:go_early_endosome	SET	330	0.10229	0.013394	0.045804	0.012775
GO_bp:go_mammary_gland_epith...3	GO_bp:go_mammary_gland_epithelium_development	SET	69	0.2299	0.013862	0.10305	0.012844
GO_bp:go_dorsal_root_ganglio...	GO_bp:go_dorsal_root_ganglion_development	SET	5	0.97705	0.015885	0.43864	0.012964
Curated_gene_sets:lee_liver_...10	Curated_gene_sets:lee_liver_cancer_myc_dn	SET	61	0.2636	0.014947	0.1185	0.013066
GO_cc:go_cytoplasmic_vesicle...	GO_cc:go_cytoplasmic_vesicle_part	SET	1418	0.050527	0.013307	0.022715	0.013066
GO_bp:go_protein_deubiquitin...	GO_bp:go_protein_deubiquitination_involved_in_ubiquitin_dependent_protein_catabolic_process	SET	4	0.9867	0.014349	0.44389	0.013119
Curated_gene_sets:valk_aml_w...3	Curated_gene_sets:valk_aml_with_evi1	SET	24	0.42634	0.015178	0.19201	0.013203
Curated_gene_sets:reactome_i...15	Curated_gene_sets:reactome_inlb_mediated_entry_of_listeria_monocytogenes_into_host_cell	SET	14	0.48006	0.013057	0.21665	0.013359
GO_bp:go_striated_muscle_cel...1	GO_bp:go_striated_muscle_cell_apoptotic_process	SET	36	0.3034	0.013225	0.13708	0.013447
GO_bp:go_forebrain_radial_gl...	GO_bp:go_forebrain_radial_glial_cell_differentiation	SET	7	0.75264	0.014478	0.34008	0.013452
Curated_gene_sets:ongusaha_b...1	Curated_gene_sets:ongusaha_brca1_targets_dn	SET	11	0.59697	0.014393	0.27043	0.013645
GO_cc:go_tethering_complex	GO_cc:go_tethering_complex	SET	64	0.21513	0.012494	0.09751	0.013689
GO_mf:go_3_5_cyclic_amp_phos...	GO_mf:go_3_5_cyclic_amp_phosphodiesterase_activity	SET	12	0.55999	0.014102	0.25384	0.013695
Curated_gene_sets:poola_inva...2	Curated_gene_sets:poola_invasive_breast_cancer_up	SET	263	0.11805	0.013824	0.053519	0.013706
Curated_gene_sets:pid_il8_cx...2	Curated_gene_sets:pid_il8_cxcr2_pathway	SET	34	0.32638	0.013827	0.14799	0.01372
GO_cc:go_late_endosome_lumen	GO_cc:go_late_endosome_lumen	SET	8	0.72509	0.01491	0.32879	0.013722
GO_bp:go_response_to_cortisol	GO_bp:go_response_to_cortisol	SET	5	0.93543	0.015208	0.42457	0.013795
GO_bp:go_protein_heterooligo...	GO_bp:go_protein_heterooligomerization	SET	126	0.16502	0.013425	0.074901	0.0138
GO_mf:go_palmitoyltransferas...	GO_mf:go_palmitoyltransferase_activity	SET	38	0.29098	0.013031	0.1321	0.013815
Curated_gene_sets:liu_target...1	Curated_gene_sets:liu_targets_of_vmyb_vs_cmyb_dn	SET	39	0.31154	0.014133	0.14147	0.013831
GO_bp:go_regulation_of_cellu...12	GO_bp:go_regulation_of_cellular_localization	SET	839	0.064239	0.013227	0.029184	0.013867
Curated_gene_sets:kegg_hyper...	Curated_gene_sets:kegg_hypertrophic_cardiomyopathy_hcm	SET	82	0.21444	0.01409	0.097498	0.01393
Curated_gene_sets:ohashi_aur...2	Curated_gene_sets:ohashi_aurkb_targets	SET	8	0.6599	0.01357	0.30006	0.013937
GO_bp:go_facial_nerve_morpho...	GO_bp:go_facial_nerve_morphogenesis	SET	10	0.63958	0.014704	0.29111	0.014015
GO_cc:go_micro_ribonucleopro...	GO_cc:go_micro_ribonucleoprotein_complex	SET	12	0.56325	0.014184	0.2564	0.014024
GO_bp:go_negative_regulation...487	GO_bp:go_negative_regulation_of_oligodendrocyte_differentiation	SET	12	0.62415	0.015717	0.28417	0.014039
GO_cc:go_late_endosome	GO_cc:go_late_endosome	SET	231	0.1168	0.01283	0.053182	0.014044
GO_bp:go_regulation_of_gamma...3	GO_bp:go_regulation_of_gamma_delta_t_cell_differentiation	SET	6	0.81567	0.014527	0.37178	0.014124
GO_bp:go_regulation_of_trans...1	GO_bp:go_regulation_of_trans_synaptic_signaling	SET	422	0.091406	0.013501	0.041679	0.014157
GO_bp:go_folic_acid_containi...	GO_bp:go_folic_acid_containing_compound_biosynthetic_process	SET	9	0.51936	0.011327	0.23692	0.014192
GO_bp:go_neural_tube_develop...	GO_bp:go_neural_tube_development	SET	155	0.14789	0.013334	0.067487	0.01422
GO_bp:go_regulation_of_humor...2	GO_bp:go_regulation_of_humoral_immune_response_mediated_by_circulating_immunoglobulin	SET	11	0.62409	0.015047	0.28488	0.014241
GO_bp:go_membrane_fission	GO_bp:go_membrane_fission	SET	11	0.60638	0.01462	0.2768	0.014244
Curated_gene_sets:zamora_nos...1	Curated_gene_sets:zamora_nos2_targets_dn	SET	78	0.21731	0.013928	0.099202	0.014246
GO_bp:go_methionine_metaboli...	GO_bp:go_methionine_metabolic_process	SET	6	0.63784	0.01136	0.29202	0.014478
GO_bp:go_positive_regulation...468	GO_bp:go_positive_regulation_of_macrophage_activation	SET	28	0.35569	0.013676	0.16305	0.01458
GO_bp:go_cellular_response_t...26	GO_bp:go_cellular_response_to_drug	SET	335	0.10037	0.01324	0.046025	0.014605
GO_cc:go_schaffer_collateral...	GO_cc:go_schaffer_collateral__ca1_synapse	SET	76	0.22239	0.01407	0.10233	0.014885
GO_bp:go_adiponectin_secreti...	GO_bp:go_adiponectin_secretion	SET	6	0.79696	0.014193	0.36696	0.014943
Curated_gene_sets:reactome_r...88	Curated_gene_sets:reactome_rho_gtpase_cycle	SET	129	0.16894	0.013905	0.077803	0.014959
GO_bp:go_mirna_loading_onto_...	GO_bp:go_mirna_loading_onto_risc_involved_in_gene_silencing_by_mirna	SET	7	0.70348	0.013532	0.32405	0.014978
Curated_gene_sets:hofmann_my...3	Curated_gene_sets:hofmann_myelodysplastic_syndrom_low_risk_dn	SET	26	0.31264	0.011584	0.14411	0.01503
Curated_gene_sets:pid_aurora...1	Curated_gene_sets:pid_aurora_a_pathway	SET	31	0.31167	0.012609	0.1441	0.015281
Curated_gene_sets:verrecchia...4	Curated_gene_sets:verrecchia_response_to_tgfb1_c2	SET	19	0.39359	0.012469	0.18201	0.015296
GO_bp:go_developmental_growt...	GO_bp:go_developmental_growth_involved_in_morphogenesis	SET	215	0.13018	0.013801	0.060211	0.015316
GO_bp:go_uv_damage_excision_...	GO_bp:go_uv_damage_excision_repair	SET	11	0.5299	0.012776	0.24537	0.015408
Curated_gene_sets:servitja_l...1	Curated_gene_sets:servitja_liver_hnf1a_targets_dn	SET	149	0.15724	0.013903	0.072813	0.015409
Curated_gene_sets:reactome_s...91	Curated_gene_sets:reactome_signaling_by_vegf	SET	103	0.1917	0.014109	0.088826	0.015466
GO_bp:go_regulation_of_cd40_...	GO_bp:go_regulation_of_cd40_signaling_pathway	SET	6	0.87669	0.015613	0.40664	0.015552
GO_cc:go_pebow_complex	GO_cc:go_pebow_complex	SET	5	0.82194	0.013363	0.38127	0.015556
Curated_gene_sets:biocarta_e...1	Curated_gene_sets:biocarta_ecm_pathway	SET	19	0.41899	0.013274	0.19491	0.015796
Curated_gene_sets:reactome_r...121	Curated_gene_sets:reactome_role_of_second_messengers_in_netrin_1_signaling	SET	9	0.6856	0.014953	0.31904	0.015825
Curated_gene_sets:reactome_r...98	Curated_gene_sets:reactome_rho_gtpases_activate_rocks	SET	19	0.36822	0.011666	0.17138	0.015841
Curated_gene_sets:huttmann_b...1	Curated_gene_sets:huttmann_b_cll_poor_survival_dn	SET	56	0.24511	0.013319	0.1141	0.015857
Curated_gene_sets:korkola_te...1	Curated_gene_sets:korkola_teratoma	SET	41	0.29447	0.013696	0.13715	0.015899
GO_bp:go_protein_localizatio...25	GO_bp:go_protein_localization_to_membrane	SET	583	0.073006	0.012619	0.034008	0.015915
GO_bp:go_regulation_of_axon_...2	GO_bp:go_regulation_of_axon_guidance	SET	41	0.29347	0.01365	0.13677	0.015957
Curated_gene_sets:reactome_g...59	Curated_gene_sets:reactome_glycosaminoglycan_metabolism	SET	117	0.17035	0.013357	0.079472	0.016044
GO_bp:go_regulation_of_prote...39	GO_bp:go_regulation_of_protein_localization_to_membrane	SET	171	0.13588	0.012862	0.063401	0.016059
GO_bp:go_negative_regulation...642	GO_bp:go_negative_regulation_of_substrate_adhesion_dependent_cell_spreading	SET	13	0.51564	0.013515	0.24076	0.016116
Curated_gene_sets:burton_adi...11	Curated_gene_sets:burton_adipogenesis_8	SET	68	0.21926	0.013124	0.10238	0.01612
GO_bp:go_positive_regulation...737	GO_bp:go_positive_regulation_of_signaling_receptor_activity	SET	35	0.31616	0.013589	0.14775	0.016189
GO_bp:go_negative_regulation...422	GO_bp:go_negative_regulation_of_mitochondrial_membrane_permeability	SET	5	0.65911	0.010716	0.30825	0.016254
Curated_gene_sets:boylan_mul...4	Curated_gene_sets:boylan_multiple_myeloma_c_d_up	SET	133	0.15151	0.012661	0.070855	0.016255
Curated_gene_sets:sheth_live...3	Curated_gene_sets:sheth_liver_cancer_vs_txnip_loss_pam3	SET	68	0.2137	0.012791	0.099959	0.016272
Curated_gene_sets:ferrando_t...2	Curated_gene_sets:ferrando_t_all_with_mll_enl_fusion_up	SET	79	0.19578	0.012628	0.091599	0.01629
GO_bp:go_methionine_biosynth...	GO_bp:go_methionine_biosynthetic_process	SET	12	0.45557	0.011472	0.21321	0.016319
Curated_gene_sets:altemeier_...	Curated_gene_sets:altemeier_response_to_lps_with_mechanical_ventilation	SET	119	0.17167	0.013575	0.080354	0.016328
Curated_gene_sets:waesch_ana...	Curated_gene_sets:waesch_anaphase_promoting_complex	SET	12	0.4562	0.011488	0.21365	0.016377
GO_bp:go_regulation_of_histo...13	GO_bp:go_regulation_of_histone_methylation	SET	60	0.2229	0.012535	0.1044	0.016388
GO_bp:go_membrane_organizati...	GO_bp:go_membrane_organization	SET	781	0.06456	0.012846	0.030255	0.016435
GO_mf:go_folic_acid_binding	GO_mf:go_folic_acid_binding	SET	11	0.45618	0.010999	0.21383	0.016454
Curated_gene_sets:biocarta_r...15	Curated_gene_sets:biocarta_rho_pathway	SET	18	0.40599	0.012519	0.19034	0.016469
GO_bp:go_regulation_of_small...1	GO_bp:go_regulation_of_small_gtpase_mediated_signal_transduction	SET	311	0.10638	0.01353	0.049874	0.016469
GO_bp:go_negative_regulation...680	GO_bp:go_negative_regulation_of_transcription_elongation_from_rna_polymerase_ii_promoter	SET	11	0.48283	0.011641	0.2264	0.016483
GO_bp:go_positive_regulation...559	GO_bp:go_positive_regulation_of_neuroinflammatory_response	SET	17	0.45831	0.013735	0.2149	0.016483
GO_bp:go_regulation_of_nucle...1	GO_bp:go_regulation_of_nuclear_cell_cycle_dna_replication	SET	15	0.4621	0.013009	0.21687	0.016562
GO_bp:go_beta_catenin_tcf_co...	GO_bp:go_beta_catenin_tcf_complex_assembly	SET	30	0.31734	0.01263	0.14898	0.016585
GO_bp:go_cellular_macromolec...2	GO_bp:go_cellular_macromolecule_localization	SET	1783	0.042668	0.012469	0.020043	0.016638
Curated_gene_sets:bochkis_fo...	Curated_gene_sets:bochkis_foxa2_targets	SET	408	0.084673	0.012302	0.039779	0.01665
GO_bp:go_regulation_of_cell_...31	GO_bp:go_regulation_of_cell_morphogenesis	SET	447	0.087804	0.013339	0.041253	0.016658
Curated_gene_sets:reactome_i...2	Curated_gene_sets:reactome_ikk_complex_recruitment_mediated_by_rip1	SET	22	0.36963	0.0126	0.17381	0.016733
Curated_gene_sets:reactome_i...73	Curated_gene_sets:reactome_irak4_deficiency_tlr2_4	SET	10	0.49976	0.011489	0.23508	0.016762
Curated_gene_sets:terao_aox4...3	Curated_gene_sets:terao_aox4_targets_skin_dn	SET	23	0.37845	0.01319	0.17804	0.016774
GO_bp:go_primary_amino_compo...1	GO_bp:go_primary_amino_compound_biosynthetic_process	SET	5	0.7347	0.011945	0.34635	0.016957
Curated_gene_sets:ren_alveol...2	Curated_gene_sets:ren_alveolar_rhabdomyosarcoma_up	SET	95	0.18953	0.013399	0.089443	0.017053
GO_bp:go_tongue_morphogenesis	GO_bp:go_tongue_morphogenesis	SET	8	0.69671	0.014327	0.32898	0.017105
Curated_gene_sets:krishnan_f...1	Curated_gene_sets:krishnan_furin_targets_dn	SET	10	0.49361	0.011348	0.2331	0.017114
Curated_gene_sets:boyault_li...7	Curated_gene_sets:boyault_liver_cancer_subclass_g2	SET	27	0.3728	0.014076	0.1762	0.017188
GO_bp:go_odontogenesis_of_de...	GO_bp:go_odontogenesis_of_dentin_containing_tooth	SET	86	0.20581	0.013847	0.097292	0.017206
GO_bp:go_l_serine_transport	GO_bp:go_l_serine_transport	SET	5	0.88176	0.014336	0.41694	0.017229
GO_mf:go_l_serine_transmembr...	GO_mf:go_l_serine_transmembrane_transporter_activity	SET	5	0.88176	0.014336	0.41694	0.017229
GO_mf:go_gtpase_activity	GO_mf:go_gtpase_activity	SET	297	0.098673	0.012268	0.0467	0.01731
GO_bp:go_ovulation_cycle_pro...	GO_bp:go_ovulation_cycle_process	SET	47	0.28075	0.013979	0.13327	0.017587
Curated_gene_sets:reactome_s...167	Curated_gene_sets:reactome_synthesis_of_pips_at_the_golgi_membrane	SET	17	0.37803	0.011329	0.17955	0.017634
GO_mf:go_heparan_sulfate_pro...	GO_mf:go_heparan_sulfate_proteoglycan_binding	SET	16	0.4926	0.014322	0.23397	0.017634
Curated_gene_sets:zhan_v1_la...1	Curated_gene_sets:zhan_v1_late_differentiation_genes_dn	SET	14	0.45236	0.012304	0.21488	0.017645
GO_mf:go_death_domain_binding	GO_mf:go_death_domain_binding	SET	10	0.58607	0.013473	0.27842	0.017655
Curated_gene_sets:reactome_h...36	Curated_gene_sets:reactome_hyaluronan_metabolism	SET	17	0.42325	0.012684	0.20108	0.017659
GO_bp:go_stem_cell_different...	GO_bp:go_stem_cell_differentiation	SET	245	0.115	0.013004	0.054662	0.017704
GO_mf:go_rna_polymerase_ii_a...2	GO_mf:go_rna_polymerase_ii_activity	SET	9	0.57216	0.012479	0.27201	0.017722
GO_mf:go_oxidoreductase_acti...33	GO_mf:go_oxidoreductase_activity_acting_on_the_ch_nh_group_of_donors	SET	26	0.335	0.012413	0.15943	0.017814
GO_bp:go_positive_regulation...522	GO_bp:go_positive_regulation_of_mononuclear_cell_migration	SET	22	0.35805	0.012205	0.17043	0.017834
GO_bp:go_regulation_of_amino...2	GO_bp:go_regulation_of_amino_acid_transmembrane_transport	SET	9	0.65628	0.014314	0.31267	0.017918
Curated_gene_sets:reactome_t...31	Curated_gene_sets:reactome_ticam1_rip1_mediated_ikk_complex_recruitment	SET	18	0.41628	0.012837	0.19872	0.018101
GO_bp:go_nuclear_dna_replica...	GO_bp:go_nuclear_dna_replication	SET	53	0.23706	0.012532	0.11322	0.018148
Curated_gene_sets:liao_metas...	Curated_gene_sets:liao_metastasis	SET	497	0.077264	0.01236	0.036916	0.018185
GO_bp:go_regulation_of_oxido...	GO_bp:go_regulation_of_oxidoreductase_activity	SET	88	0.18466	0.012568	0.088258	0.018212
GO_bp:go_histone_methylation	GO_bp:go_histone_methylation	SET	133	0.14876	0.012432	0.071125	0.018246
Curated_gene_sets:reactome_r...73	Curated_gene_sets:reactome_repression_of_wnt_target_genes	SET	14	0.50054	0.013614	0.23951	0.018325
GO_bp:go_epidermis_morphogen...	GO_bp:go_epidermis_morphogenesis	SET	28	0.34456	0.013248	0.16494	0.018364
GO_mf:go_melanocortin_recept...	GO_mf:go_melanocortin_receptor_activity	SET	6	0.78904	0.014052	0.37774	0.018367
GO_bp:go_regulation_of_attac...	GO_bp:go_regulation_of_attachment_of_spindle_microtubules_to_kinetochore	SET	12	0.49727	0.012522	0.23813	0.018394
Curated_gene_sets:reactome_m...34	Curated_gene_sets:reactome_metabolism_of_folate_and_pterines	SET	17	0.3276	0.0098178	0.15737	0.018693
GO_mf:go_transferase_activit...8	GO_mf:go_transferase_activity_transferring_one_carbon_groups	SET	213	0.11198	0.011818	0.053808	0.018717
GO_bp:go_coagulation	GO_bp:go_coagulation	SET	324	0.10145	0.013165	0.048824	0.01887
Curated_gene_sets:biocarta_b...2	Curated_gene_sets:biocarta_bard1_pathway	SET	8	0.60254	0.01239	0.29012	0.018915
Curated_gene_sets:reactome_t...15	Curated_gene_sets:reactome_tfap2_ap_2_family_regulates_transcription_of_growth_factors_and_their_receptors	SET	14	0.49377	0.01343	0.2379	0.018977
GO_bp:go_regulation_of_cardi...8	GO_bp:go_regulation_of_cardiac_muscle_cell_membrane_repolarization	SET	23	0.38123	0.013287	0.1837	0.01899
GO_bp:go_receptor_clustering	GO_bp:go_receptor_clustering	SET	52	0.2366	0.01239	0.11437	0.019296
GO_cc:go_non_motile_cilium	GO_cc:go_non_motile_cilium	SET	127	0.14793	0.012082	0.071642	0.019476
GO_bp:go_purine_nucleobase_t...	GO_bp:go_purine_nucleobase_transport	SET	6	0.62256	0.011087	0.30166	0.019525
GO_bp:go_sulfur_amino_acid_c...	GO_bp:go_sulfur_amino_acid_catabolic_process	SET	9	0.61366	0.013384	0.29773	0.019652
GO_bp:go_regulation_of_chemo...1	GO_bp:go_regulation_of_chemokine_c_x_c_motif_ligand_2_production	SET	10	0.48237	0.011089	0.23408	0.019675
GO_mf:go_cyclic_nucleotide_p...	GO_mf:go_cyclic_nucleotide_phosphodiesterase_activity	SET	29	0.33521	0.013117	0.16281	0.019757
Curated_gene_sets:engelmann_...2	Curated_gene_sets:engelmann_cancer_progenitors_up	SET	47	0.26711	0.0133	0.12979	0.019806
Curated_gene_sets:charafe_br...6	Curated_gene_sets:charafe_breast_cancer_luminal_vs_mesenchymal_up	SET	432	0.082995	0.0124	0.040367	0.019898
GO_bp:go_response_to_seleniu...	GO_bp:go_response_to_selenium_ion	SET	10	0.50419	0.011591	0.24544	0.019984
Curated_gene_sets:wallace_pr...1	Curated_gene_sets:wallace_prostate_cancer_dn	SET	5	0.86347	0.014038	0.42038	0.019993
Curated_gene_sets:vandesluis...1	Curated_gene_sets:vandesluis_commd1_targets_group_2_up	SET	13	0.4716	0.01236	0.22983	0.020095
Curated_gene_sets:caffarel_r...9	Curated_gene_sets:caffarel_response_to_thc_dn	SET	29	0.28213	0.01104	0.13754	0.020126
Curated_gene_sets:murakami_u...4	Curated_gene_sets:murakami_uv_response_6hr_dn	SET	20	0.3815	0.0124	0.18611	0.020195
GO_bp:go_regulation_of_pepti...5	GO_bp:go_regulation_of_peptidyl_lysine_acetylation	SET	56	0.22157	0.012039	0.10813	0.020233
Curated_gene_sets:xu_hgf_tar...2	Curated_gene_sets:xu_hgf_targets_induced_by_akt1_48hr_up	SET	13	0.50152	0.013145	0.24485	0.020274
GO_bp:go_positive_regulation...539	GO_bp:go_positive_regulation_of_myelination	SET	13	0.51516	0.013502	0.25166	0.020333
GO_bp:go_cellular_response_t...9	GO_bp:go_cellular_response_to_antibiotic	SET	129	0.15536	0.012787	0.075905	0.02035
GO_bp:go_mammary_gland_epith...2	GO_bp:go_mammary_gland_epithelial_cell_proliferation	SET	27	0.35294	0.013327	0.17268	0.02049
GO_bp:go_regulation_of_golgi...1	GO_bp:go_regulation_of_golgi_organization	SET	15	0.43011	0.012109	0.2106	0.020564
GO_mf:go_ammonia_lyase_activ...	GO_mf:go_ammonia_lyase_activity	SET	5	0.86904	0.014129	0.42595	0.02067
GO_bp:go_negative_regulation...344	GO_bp:go_negative_regulation_of_intracellular_transport	SET	59	0.21765	0.012138	0.10672	0.020714
GO_bp:go_regulation_of_prote...30	GO_bp:go_regulation_of_protein_localization	SET	935	0.056837	0.012322	0.027872	0.02072
GO_bp:go_mitochondrial_trans...5	GO_bp:go_mitochondrial_transport	SET	240	0.10693	0.011969	0.052435	0.020723
Curated_gene_sets:lindgren_b...5	Curated_gene_sets:lindgren_bladder_cancer_cluster_2b	SET	364	0.09522	0.013083	0.046712	0.02076
GO_cc:go_mll1_2_complex	GO_cc:go_mll1_2_complex	SET	25	0.28767	0.010452	0.14119	0.020811
Curated_gene_sets:lindgren_b...9	Curated_gene_sets:lindgren_bladder_cancer_with_loh_in_chr9q	SET	115	0.16813	0.013071	0.082573	0.020875
GO_bp:go_endosomal_transport	GO_bp:go_endosomal_transport	SET	208	0.11189	0.01167	0.054972	0.020911
GO_bp:go_positive_regulation...741	GO_bp:go_positive_regulation_of_skeletal_muscle_tissue_development	SET	23	0.37715	0.013145	0.18557	0.021067
GO_bp:go_negative_regulation...472	GO_bp:go_negative_regulation_of_neurotransmitter_uptake	SET	5	0.81284	0.013215	0.40015	0.021117
GO_bp:go_desmosome_organizat...	GO_bp:go_desmosome_organization	SET	10	0.60565	0.013924	0.29817	0.021122
GO_bp:go_positive_regulation...429	GO_bp:go_positive_regulation_of_keratinocyte_proliferation	SET	9	0.62659	0.013666	0.3086	0.021166
GO_bp:go_detection_of_temper...1	GO_bp:go_detection_of_temperature_stimulus	SET	18	0.39445	0.012164	0.19433	0.021197
GO_mf:go_structural_constitu...10	GO_mf:go_structural_constituent_of_tooth_enamel	SET	4	0.84397	0.012273	0.41589	0.021221
Curated_gene_sets:reactome_c...42	Curated_gene_sets:reactome_cgmp_effects	SET	16	0.46529	0.013528	0.22955	0.021339
GO_bp:go_vascular_endothelia...3	GO_bp:go_vascular_endothelial_growth_factor_receptor_signaling_pathway	SET	89	0.18851	0.012902	0.093094	0.021445
Curated_gene_sets:hoegerkorp...2	Curated_gene_sets:hoegerkorp_cd44_targets_direct_up	SET	25	0.33956	0.012338	0.16776	0.02149
GO_bp:go_ras_protein_signal_...	GO_bp:go_ras_protein_signal_transduction	SET	408	0.084451	0.01227	0.041728	0.0215
Curated_gene_sets:gruetzmann...2	Curated_gene_sets:gruetzmann_pancreatic_cancer_up	SET	328	0.095039	0.012407	0.046987	0.021562
GO_mf:go_mrna_methyltransfer...	GO_mf:go_mrna_methyltransferase_activity	SET	11	0.43192	0.010414	0.21356	0.021569
Curated_gene_sets:reactome_a...90	Curated_gene_sets:reactome_apc_cdc20_mediated_degradation_of_nek2a	SET	25	0.30637	0.011132	0.15153	0.021606
Curated_gene_sets:karlsson_t...1	Curated_gene_sets:karlsson_tgfb1_targets_dn	SET	186	0.12232	0.012071	0.060512	0.021629
GO_bp:go_hypotonic_response	GO_bp:go_hypotonic_response	SET	9	0.56337	0.012287	0.27894	0.021716
GO_mf:go_bh3_domain_binding	GO_mf:go_bh3_domain_binding	SET	5	0.78053	0.01269	0.38648	0.021721
Curated_gene_sets:sa_g1_and_...	Curated_gene_sets:sa_g1_and_s_phases	SET	15	0.33369	0.0093941	0.16549	0.021891
GO_bp:go_nucleoside_diphosph...2	GO_bp:go_nucleoside_diphosphate_catabolic_process	SET	7	0.59766	0.011496	0.29643	0.021897
Curated_gene_sets:reactome_p...113	Curated_gene_sets:reactome_ptk6_regulates_rtks_and_their_effectors_akt1_and_dok1	SET	9	0.52281	0.011403	0.25947	0.021963
GO_bp:go_lateral_ventricle_d...	GO_bp:go_lateral_ventricle_development	SET	13	0.4667	0.012232	0.23179	0.022042
GO_bp:go_modification_of_pos...1	GO_bp:go_modification_of_postsynaptic_actin_cytoskeleton	SET	10	0.59996	0.013793	0.29802	0.022057
GO_bp:go_positive_regulation...163	GO_bp:go_positive_regulation_of_cholesterol_biosynthetic_process	SET	6	0.73236	0.013043	0.36431	0.02221
GO_bp:go_nonassociative_lear...	GO_bp:go_nonassociative_learning	SET	6	0.74058	0.013189	0.36848	0.022233
GO_bp:go_bone_resorption	GO_bp:go_bone_resorption	SET	57	0.23993	0.013153	0.1194	0.022253
GO_bp:go_neuron_projection_g...	GO_bp:go_neuron_projection_guidance	SET	262	0.11212	0.013105	0.055835	0.022328
GO_mf:go_isocitrate_dehydrog...	GO_mf:go_isocitrate_dehydrogenase_activity	SET	4	0.92233	0.013413	0.45938	0.022342
GO_bp:go_sulfur_compound_bio...	GO_bp:go_sulfur_compound_biosynthetic_process	SET	167	0.13399	0.012536	0.066771	0.022398
GO_bp:go_positive_regulation...852	GO_bp:go_positive_regulation_of_tumor_necrosis_factor_superfamily_cytokine_production	SET	79	0.18452	0.011901	0.091956	0.022405
GO_bp:go_regulation_of_lymph...7	GO_bp:go_regulation_of_lymphoid_progenitor_cell_differentiation	SET	8	0.44939	0.009241	0.22419	0.022515
Curated_gene_sets:biocarta_b...11	Curated_gene_sets:biocarta_botulin_pathway	SET	5	0.7448	0.012109	0.37166	0.022544
Curated_gene_sets:pid_vegfr1...1	Curated_gene_sets:pid_vegfr1_2_pathway	SET	70	0.20695	0.012568	0.10331	0.022588
GO_bp:go_regulation_of_mitoc...8	GO_bp:go_regulation_of_mitochondrion_organization	SET	170	0.12361	0.011667	0.061833	0.022803
GO_mf:go_g_protein_coupled_a...1	GO_mf:go_g_protein_coupled_acetylcholine_receptor_activity	SET	7	0.6506	0.012515	0.3257	0.022891
GO_bp:go_negative_regulation...382	GO_bp:go_negative_regulation_of_low_density_lipoprotein_particle_clearance	SET	7	0.64946	0.012493	0.32521	0.022919
Curated_gene_sets:schaeffer_...12	Curated_gene_sets:schaeffer_prostate_development_and_cancer_box4_dn	SET	34	0.28747	0.012178	0.14398	0.022945
Curated_gene_sets:chang_pou5...2	Curated_gene_sets:chang_pou5f1_targets_up	SET	14	0.4653	0.012655	0.2332	0.023014
Curated_gene_sets:graham_cml...4	Curated_gene_sets:graham_cml_dividing_vs_normal_quiescent_up	SET	178	0.1218	0.011761	0.061131	0.023171
GO_bp:go_negative_regulation...598	GO_bp:go_negative_regulation_of_rna_biosynthetic_process	SET	1146	0.051885	0.012379	0.026043	0.023179
GO_bp:go_short_chain_fatty_a...2	GO_bp:go_short_chain_fatty_acid_metabolic_process	SET	5	0.82609	0.013431	0.41476	0.023208
GO_cc:go_symmetric_synapse	GO_cc:go_symmetric_synapse	SET	8	0.67907	0.013964	0.34096	0.023213
GO_cc:go_blood_microparticle	GO_cc:go_blood_microparticle	SET	107	0.16769	0.012578	0.084198	0.023215
Curated_gene_sets:mann_respo...2	Curated_gene_sets:mann_response_to_amifostine_up	SET	19	0.38993	0.012353	0.19603	0.023349
GO_bp:go_cellular_response_t...51	GO_bp:go_cellular_response_to_hydrogen_peroxide	SET	84	0.18239	0.012129	0.091756	0.023428
Curated_gene_sets:kegg_patho...	Curated_gene_sets:kegg_pathogenic_escherichia_coli_infection	SET	54	0.22235	0.011865	0.11202	0.023584
Curated_gene_sets:piontek_pk...1	Curated_gene_sets:piontek_pkd1_targets_dn	SET	12	0.46114	0.011613	0.23238	0.02361
GO_bp:go_fibrinolysis	GO_bp:go_fibrinolysis	SET	27	0.31728	0.01198	0.15989	0.023618
GO_bp:go_positive_regulation...849	GO_bp:go_positive_regulation_of_tumor_necrosis_factor_biosynthetic_process	SET	13	0.45391	0.011897	0.22882	0.023654
GO_bp:go_axon_extension	GO_bp:go_axon_extension	SET	107	0.16745	0.01256	0.084443	0.023689
GO_bp:go_adenosine_metabolic...	GO_bp:go_adenosine_metabolic_process	SET	5	0.78878	0.012824	0.39779	0.023697
Curated_gene_sets:ruan_respo...2	Curated_gene_sets:ruan_response_to_tnf_troglitazone_dn	SET	37	0.291	0.012859	0.14681	0.023736
GO_bp:go_neural_crest_cell_m...1	GO_bp:go_neural_crest_cell_migration	SET	54	0.24286	0.012959	0.12254	0.023751
GO_cc:go_methyltransferase_c...	GO_cc:go_methyltransferase_complex	SET	108	0.14189	0.010692	0.07162	0.023796
GO_cc:go_mll3_4_complex	GO_cc:go_mll3_4_complex	SET	10	0.45791	0.010527	0.2313	0.023878
Curated_gene_sets:zhan_multi...19	Curated_gene_sets:zhan_multiple_myeloma_pr_up	SET	43	0.25639	0.012212	0.12964	0.023987
Curated_gene_sets:der_ifn_be...2	Curated_gene_sets:der_ifn_beta_response_up	SET	103	0.16098	0.011848	0.081527	0.024168
Curated_gene_sets:baris_thyr...2	Curated_gene_sets:baris_thyroid_cancer_up	SET	23	0.28742	0.010017	0.14559	0.024192
GO_bp:go_regulation_of_tissu...	GO_bp:go_regulation_of_tissue_remodeling	SET	67	0.21815	0.012962	0.11054	0.024224
GO_bp:go_homeostasis_of_numb...2	GO_bp:go_homeostasis_of_number_of_cells_within_a_tissue	SET	28	0.31038	0.011934	0.15737	0.024299
Curated_gene_sets:kauffmann_...3	Curated_gene_sets:kauffmann_melanoma_relapse_dn	SET	6	0.69488	0.012375	0.35256	0.024371
Curated_gene_sets:dasu_il6_s...3	Curated_gene_sets:dasu_il6_signaling_scar_up	SET	30	0.30388	0.012094	0.1542	0.024384
GO_bp:go_positive_regulation...72	GO_bp:go_positive_regulation_of_blood_vessel_remodeling	SET	2	1.1291	0.011611	0.57303	0.024404
Curated_gene_sets:pid_arf6_d...	Curated_gene_sets:pid_arf6_downstream_pathway	SET	15	0.37543	0.010569	0.19056	0.024418
GO_bp:go_neuron_projection_e...1	GO_bp:go_neuron_projection_extension	SET	152	0.13903	0.012414	0.070628	0.024518
GO_bp:go_regulation_of_prote...55	GO_bp:go_regulation_of_protein_targeting_to_membrane	SET	34	0.26765	0.011338	0.13627	0.02477
GO_bp:go_cellular_response_t...1	GO_bp:go_cellular_response_to_abiotic_stimulus	SET	300	0.09457	0.011816	0.048199	0.024885
GO_bp:go_cell_morphogenesis_...2	GO_bp:go_cell_morphogenesis_involved_in_neuron_differentiation	SET	543	0.074643	0.012465	0.038061	0.024939
Curated_gene_sets:reactome_n...28	Curated_gene_sets:reactome_negative_regulation_of_tcf_dependent_signaling_by_wnt_ligand_antagonists	SET	15	0.41435	0.011665	0.21147	0.025043
GO_cc:go_cluster_of_actin_ba...	GO_cc:go_cluster_of_actin_based_cell_projections	SET	143	0.13814	0.011967	0.070518	0.025065
GO_bp:go_nucleoside_bisphosp...1	GO_bp:go_nucleoside_bisphosphate_biosynthetic_process	SET	65	0.19925	0.011662	0.10189	0.025269
Curated_gene_sets:reactome_e...5	Curated_gene_sets:reactome_ecm_proteoglycans	SET	73	0.21051	0.013054	0.10767	0.025286
GO_cc:go_ruffle_membrane	GO_cc:go_ruffle_membrane	SET	92	0.16892	0.011753	0.086477	0.025396
Curated_gene_sets:basaki_ybx...2	Curated_gene_sets:basaki_ybx1_targets_up	SET	272	0.096283	0.011464	0.049291	0.025397
GO_bp:go_smooth_muscle_cell_...1	GO_bp:go_smooth_muscle_cell_apoptotic_process	SET	23	0.33107	0.011539	0.16953	0.025424
GO_bp:go_regulation_of_dna_d...4	GO_bp:go_regulation_of_dna_dependent_dna_replication	SET	48	0.23512	0.01183	0.12043	0.025453
GO_bp:go_protein_k11_linked_...1	GO_bp:go_protein_k11_linked_deubiquitination	SET	9	0.54745	0.01194	0.2808	0.025622
GO_bp:go_regulation_of_prote...54	GO_bp:go_regulation_of_protein_targeting	SET	78	0.17515	0.011226	0.089866	0.025651
GO_bp:go_positive_regulation...553	GO_bp:go_positive_regulation_of_natural_killer_cell_mediated_immunity	SET	33	0.29866	0.012465	0.15341	0.025785
Curated_gene_sets:haslinger_...6	Curated_gene_sets:haslinger_b_cll_with_mutated_vh_genes	SET	16	0.42945	0.012486	0.22062	0.025802
GO_bp:go_positive_regulation...717	GO_bp:go_positive_regulation_of_response_to_tumor_cell	SET	12	0.452	0.011382	0.23236	0.02588
GO_bp:go_positive_regulation...760	GO_bp:go_positive_regulation_of_stem_cell_population_maintenance	SET	8	0.61646	0.012677	0.31717	0.025978
Curated_gene_sets:reactome_l...13	Curated_gene_sets:reactome_listeria_monocytogenes_entry_into_host_cells	SET	19	0.37791	0.011973	0.19453	0.026034
Curated_gene_sets:greshock_c...	Curated_gene_sets:greshock_cancer_copy_number_up	SET	322	0.092353	0.011948	0.047575	0.026123
GO_bp:go_regulation_of_chrom...3	GO_bp:go_regulation_of_chromatin_organization	SET	172	0.12139	0.011524	0.062572	0.026195
GO_bp:go_nucleobase_transport	GO_bp:go_nucleobase_transport	SET	8	0.5001	0.010284	0.25788	0.026242
GO_mf:go_protein_binding_bri...	GO_mf:go_protein_binding_bridging_involved_in_substrate_recognition_for_ubiquitination	SET	6	0.58732	0.01046	0.30315	0.026358
Curated_gene_sets:alonso_met...1	Curated_gene_sets:alonso_metastasis_dn	SET	24	0.32565	0.011594	0.16812	0.02638
GO_bp:go_female_sex_differen...	GO_bp:go_female_sex_differentiation	SET	112	0.16104	0.012357	0.083151	0.026396
Curated_gene_sets:lee_liver_...3	Curated_gene_sets:lee_liver_cancer_ciprofibrate_dn	SET	64	0.20976	0.012182	0.10831	0.026407
GO_bp:go_negative_regulation...576	GO_bp:go_negative_regulation_of_receptor_signaling_pathway_via_stat	SET	20	0.3692	0.012	0.1907	0.026441
Curated_gene_sets:lee_early_...2	Curated_gene_sets:lee_early_t_lymphocyte_up	SET	100	0.16371	0.011873	0.084675	0.026599
Curated_gene_sets:reactome_p...114	Curated_gene_sets:reactome_purine_catabolism	SET	18	0.37344	0.011516	0.19317	0.026611
Curated_gene_sets:tien_intes...3	Curated_gene_sets:tien_intestine_probiotics_2hr_dn	SET	85	0.18583	0.01243	0.09616	0.026658
GO_bp:go_cell_cycle_dna_repl...	GO_bp:go_cell_cycle_dna_replication	SET	61	0.20569	0.011663	0.10645	0.026674
GO_bp:go_transforming_growth...4	GO_bp:go_transforming_growth_factor_beta_production	SET	34	0.29809	0.012628	0.15458	0.026909
GO_bp:go_intestinal_epitheli...3	GO_bp:go_intestinal_epithelial_structure_maintenance	SET	6	0.64715	0.011525	0.33585	0.027002
Curated_gene_sets:nakayama_s...4	Curated_gene_sets:nakayama_soft_tissue_tumors_pca2_up	SET	82	0.1845	0.012123	0.095773	0.027034
GO_mf:go_calcium_independent...	GO_mf:go_calcium_independent_phospholipase_a2_activity	SET	6	0.62858	0.011195	0.32659	0.027144
Curated_gene_sets:kreppel_cd...	Curated_gene_sets:kreppel_cd99_targets_dn	SET	7	0.61171	0.011767	0.31807	0.027237
GO_bp:go_positive_regulation...834	GO_bp:go_positive_regulation_of_transcription_regulatory_region_dna_binding	SET	26	0.35211	0.013047	0.18323	0.02733
Curated_gene_sets:pid_atm_pa...	Curated_gene_sets:pid_atm_pathway	SET	33	0.27502	0.011479	0.1432	0.027398
GO_bp:go_positive_regulation...411	GO_bp:go_positive_regulation_of_intracellular_estrogen_receptor_signaling_pathway	SET	11	0.45807	0.011045	0.23859	0.027444
GO_bp:go_regulation_of_calci...3	GO_bp:go_regulation_of_calcium_ion_dependent_exocytosis	SET	107	0.14884	0.011164	0.077588	0.027543
GO_mf:go_core_promoter_bindi...	GO_mf:go_core_promoter_binding	SET	51	0.22302	0.011566	0.11628	0.027564
Curated_gene_sets:reactome_m...4	Curated_gene_sets:reactome_map3k8_tpl2_dependent_mapk1_3_activation	SET	15	0.39725	0.011184	0.20719	0.027605
GO_bp:go_ribonucleotide_cata...	GO_bp:go_ribonucleotide_catabolic_process	SET	27	0.3276	0.01237	0.1709	0.027635
Curated_gene_sets:reactome_r...78	Curated_gene_sets:reactome_resolution_of_d_loop_structures_through_synthesis_dependent_strand_annealing_sdsa	SET	26	0.3271	0.01212	0.1708	0.027742
Curated_gene_sets:reactome_m...55	Curated_gene_sets:reactome_microrna_mirna_biogenesis	SET	24	0.30984	0.011031	0.16197	0.027888
GO_bp:go_response_to_erythro...	GO_bp:go_response_to_erythropoietin	SET	8	0.59767	0.01229	0.31244	0.027889
GO_bp:go_axon_development	GO_bp:go_axon_development	SET	477	0.077746	0.012191	0.04065	0.027908
GO_bp:go_small_rna_loading_o...	GO_bp:go_small_rna_loading_onto_risc	SET	9	0.56308	0.012281	0.29442	0.027913
Curated_gene_sets:kong_e2f3_...	Curated_gene_sets:kong_e2f3_targets	SET	94	0.15485	0.01089	0.081101	0.02812
Curated_gene_sets:mikkelsen_...13	Curated_gene_sets:mikkelsen_ips_icp_with_h3k4me3_and_h327me3	SET	114	0.15507	0.012003	0.081259	0.028184
GO_bp:go_uv_protection	GO_bp:go_uv_protection	SET	13	0.45116	0.011825	0.23649	0.028222
Curated_gene_sets:benporath_...10	Curated_gene_sets:benporath_nanog_targets	SET	949	0.053425	0.011664	0.028011	0.028248
GO_bp:go_positive_regulation...169	GO_bp:go_positive_regulation_of_chromatin_organization	SET	95	0.16573	0.011717	0.086891	0.028248
GO_bp:go_regulation_of_estab...4	GO_bp:go_regulation_of_establishment_of_protein_localization_to_mitochondrion	SET	70	0.18639	0.011319	0.097746	0.028277
GO_bp:go_one_carbon_compound...	GO_bp:go_one_carbon_compound_transport	SET	12	0.4858	0.012234	0.25485	0.028317
Curated_gene_sets:pramoonjag...2	Curated_gene_sets:pramoonjago_sox4_targets_up	SET	51	0.24274	0.012589	0.12737	0.028343
Curated_gene_sets:tien_intes...2	Curated_gene_sets:tien_intestine_probiotics_24hr_up	SET	537	0.065358	0.010856	0.034335	0.028491
Curated_gene_sets:reactome_a...108	Curated_gene_sets:reactome_assembly_of_the_hiv_virion	SET	16	0.34997	0.010175	0.18389	0.028518
GO_bp:go_lacrimal_gland_deve...	GO_bp:go_lacrimal_gland_development	SET	7	0.72321	0.013911	0.38008	0.028544
GO_bp:go_regulation_of_telom...1	GO_bp:go_regulation_of_telomerase_activity	SET	47	0.2268	0.011292	0.11921	0.028558
GO_bp:go_luteolysis	GO_bp:go_luteolysis	SET	7	0.63953	0.012302	0.3363	0.028617
GO_mf:go_cdp_alcohol_phospha...	GO_mf:go_cdp_alcohol_phosphatidyltransferase_activity	SET	8	0.48869	0.010049	0.2574	0.02882
GO_mf:go_bh_domain_binding	GO_mf:go_bh_domain_binding	SET	9	0.51955	0.011332	0.27397	0.028963
GO_bp:go_protein_insertion_i...5	GO_bp:go_protein_insertion_into_mitochondrial_membrane_involved_in_apoptotic_signaling_pathway	SET	29	0.31586	0.012359	0.16671	0.029079
Curated_gene_sets:reactome_d...58	Curated_gene_sets:reactome_diseases_of_immune_system	SET	22	0.32284	0.011005	0.17049	0.029146
GO_bp:go_vestibulocochlear_n...2	GO_bp:go_vestibulocochlear_nerve_morphogenesis	SET	6	0.82584	0.014708	0.43621	0.029172
Curated_gene_sets:kaab_heart...1	Curated_gene_sets:kaab_heart_atrium_vs_ventricle_dn	SET	254	0.098186	0.011302	0.05187	0.029193
Curated_gene_sets:liao_have_...	Curated_gene_sets:liao_have_sox4_binding_sites	SET	40	0.23904	0.010982	0.12631	0.02922
GO_cc:go_alveolar_lamellar_b...	GO_cc:go_alveolar_lamellar_body	SET	6	0.67485	0.012019	0.35676	0.02928
GO_bp:go_ventricular_cardiac...1	GO_bp:go_ventricular_cardiac_muscle_cell_action_potential	SET	32	0.308	0.012659	0.16283	0.029284
GO_bp:go_folic_acid_metaboli...	GO_bp:go_folic_acid_metabolic_process	SET	19	0.29161	0.0092386	0.1543	0.029393
Curated_gene_sets:dawson_met...	Curated_gene_sets:dawson_methylated_in_lymphoma_tcl1	SET	56	0.2414	0.013117	0.12774	0.0294
Curated_gene_sets:urs_adipoc...2	Curated_gene_sets:urs_adipocyte_differentiation_up	SET	67	0.19685	0.011696	0.10418	0.029417
GO_bp:go_development_of_prim...1	GO_bp:go_development_of_primary_female_sexual_characteristics	SET	98	0.16574	0.0119	0.087848	0.029611
GO_bp:go_developmental_cell_...	GO_bp:go_developmental_cell_growth	SET	202	0.11605	0.01193	0.061538	0.029664
GO_cc:go_early_endosome_memb...	GO_cc:go_early_endosome_membrane	SET	135	0.13392	0.011274	0.071038	0.029713
GO_bp:go_apoptotic_process	GO_bp:go_apoptotic_process	SET	1796	0.039447	0.011565	0.020927	0.029721
GO_bp:go_pteridine_containin...1	GO_bp:go_pteridine_containing_compound_biosynthetic_process	SET	14	0.36869	0.010028	0.19565	0.029764
Curated_gene_sets:reactome_p...23	Curated_gene_sets:reactome_phase_1_inactivation_of_fast_naplus_channels	SET	6	0.62406	0.011114	0.33122	0.02978
GO_bp:go_t_helper_1_type_imm...	GO_bp:go_t_helper_1_type_immune_response	SET	41	0.25758	0.01198	0.13674	0.029812
GO_bp:go_establishment_of_ce...2	GO_bp:go_establishment_of_centrosome_localization	SET	7	0.6422	0.012353	0.34098	0.029833
GO_bp:go_cardiac_conduction	GO_bp:go_cardiac_conduction	SET	134	0.14129	0.011851	0.075045	0.029879
Curated_gene_sets:huang_foxa...2	Curated_gene_sets:huang_foxa2_targets_up	SET	46	0.25673	0.012646	0.13645	0.029965
Curated_gene_sets:pid_upa_up...	Curated_gene_sets:pid_upa_upar_pathway	SET	42	0.27488	0.01294	0.1461	0.029966
GO_bp:go_methylation	GO_bp:go_methylation	SET	343	0.081647	0.010896	0.043441	0.030096
Curated_gene_sets:reactome_d...33	Curated_gene_sets:reactome_degradation_of_cysteine_and_homocysteine	SET	15	0.39452	0.011107	0.20994	0.030116
Curated_gene_sets:parent_mto...2	Curated_gene_sets:parent_mtor_signaling_up	SET	533	0.066265	0.010967	0.035285	0.030201
GO_bp:go_somatic_stem_cell_d...	GO_bp:go_somatic_stem_cell_division	SET	22	0.35509	0.012104	0.18912	0.030229
GO_bp:go_long_term_synaptic_...1	GO_bp:go_long_term_synaptic_depression	SET	29	0.30994	0.012128	0.16509	0.030243
GO_bp:go_enamel_mineralizati...	GO_bp:go_enamel_mineralization	SET	16	0.39917	0.011606	0.21265	0.03026
Curated_gene_sets:caffarel_r...8	Curated_gene_sets:caffarel_response_to_thc_8hr_5_up	SET	14	0.35515	0.0096595	0.18923	0.030281
GO_mf:go_acetylcholine_recep...1	GO_mf:go_acetylcholine_receptor_activity	SET	20	0.36068	0.011723	0.19221	0.030303
Curated_gene_sets:biocarta_i...22	Curated_gene_sets:biocarta_ion_pathway	SET	5	0.85519	0.013904	0.45578	0.030313
Curated_gene_sets:tang_senes...1	Curated_gene_sets:tang_senescence_tp53_targets_dn	SET	54	0.22804	0.012168	0.12157	0.030356
GO_bp:go_negative_regulation...143	GO_bp:go_negative_regulation_of_chemokine_mediated_signaling_pathway	SET	5	0.76307	0.012406	0.40732	0.030514
GO_bp:go_neutrophil_apoptoti...	GO_bp:go_neutrophil_apoptotic_process	SET	8	0.63391	0.013035	0.33857	0.030589
Curated_gene_sets:gazda_diam...1	Curated_gene_sets:gazda_diamond_blackfan_anemia_erythroid_dn	SET	428	0.071645	0.010656	0.038281	0.030643
GO_bp:go_epithelial_cell_pro...1	GO_bp:go_epithelial_cell_proliferation	SET	354	0.088604	0.012009	0.047344	0.030646
GO_bp:go_keratinocyte_migrat...	GO_bp:go_keratinocyte_migration	SET	20	0.38748	0.012594	0.20714	0.030705
GO_bp:go_skeletal_muscle_fib...	GO_bp:go_skeletal_muscle_fiber_differentiation	SET	6	0.71661	0.012762	0.38312	0.030717
Curated_gene_sets:marson_bou...2	Curated_gene_sets:marson_bound_by_foxp3_stimulated	SET	944	0.053085	0.011561	0.028383	0.030729
GO_mf:go_n_acyltransferase_a...	GO_mf:go_n_acyltransferase_activity	SET	95	0.15188	0.010737	0.081233	0.030776
GO_bp:go_regulation_of_viral...5	GO_bp:go_regulation_of_viral_transcription	SET	63	0.18779	0.010821	0.10048	0.030827
Curated_gene_sets:mikkelsen_...28	Curated_gene_sets:mikkelsen_mef_lcp_with_h3k4me3	SET	121	0.13687	0.010913	0.07332	0.030976
Curated_gene_sets:martens_bo...	Curated_gene_sets:martens_bound_by_pml_rara_fusion	SET	439	0.074568	0.011229	0.039975	0.031074
Curated_gene_sets:rosty_cerv...	Curated_gene_sets:rosty_cervical_cancer_proliferation_cluster	SET	135	0.12616	0.010621	0.067639	0.03109
GO_bp:go_regulation_of_membr...11	GO_bp:go_regulation_of_membrane_repolarization_during_ventricular_cardiac_muscle_cell_action_potential	SET	4	0.82892	0.012054	0.44474	0.031181
GO_bp:go_regulation_of_membr...10	GO_bp:go_regulation_of_membrane_repolarization_during_cardiac_muscle_cell_action_potential	SET	4	0.82892	0.012054	0.44474	0.031181
GO_bp:go_activation_of_nf_ka...	GO_bp:go_activation_of_nf_kappab_inducing_kinase_activity	SET	16	0.38441	0.011177	0.20632	0.031227
GO_bp:go_receptor_diffusion_...	GO_bp:go_receptor_diffusion_trapping	SET	9	0.56609	0.012346	0.30387	0.031244
Curated_gene_sets:dazard_uv_...3	Curated_gene_sets:dazard_uv_response_cluster_g24	SET	21	0.36995	0.012321	0.19866	0.031293
GO_bp:go_serine_transport	GO_bp:go_serine_transport	SET	6	0.71006	0.012646	0.38183	0.031477
Curated_gene_sets:nuytten_ez...2	Curated_gene_sets:nuytten_ezh2_targets_up	SET	988	0.051636	0.01149	0.027767	0.03148
GO_bp:go_chemokine_c_x_c_mot...	GO_bp:go_chemokine_c_x_c_motif_ligand_2_production	SET	12	0.41136	0.010359	0.22128	0.03152
GO_bp:go_radial_glial_cell_d...	GO_bp:go_radial_glial_cell_differentiation	SET	12	0.49363	0.012431	0.2656	0.031554
Curated_gene_sets:maloney_re...2	Curated_gene_sets:maloney_response_to_17aag_up	SET	37	0.23876	0.01055	0.12862	0.031719
GO_bp:go_replication_fork_pr...2	GO_bp:go_replication_fork_protection	SET	9	0.49525	0.010802	0.26684	0.031735
GO_bp:go_negative_regulation...132	GO_bp:go_negative_regulation_of_cellular_protein_localization	SET	107	0.14231	0.010674	0.076759	0.031881
GO_bp:go_positive_regulation...161	GO_bp:go_positive_regulation_of_chemokine_secretion	SET	15	0.38144	0.010738	0.20582	0.031933
Curated_gene_sets:gross_elk3...1	Curated_gene_sets:gross_elk3_targets_dn	SET	31	0.27924	0.011296	0.15068	0.031938
Curated_gene_sets:sakai_chro...2	Curated_gene_sets:sakai_chronic_hepatitis_vs_liver_cancer_up	SET	80	0.16923	0.010984	0.091354	0.031987
Curated_gene_sets:valk_aml_c...12	Curated_gene_sets:valk_aml_cluster_6	SET	32	0.27908	0.011471	0.15079	0.03211
Curated_gene_sets:medina_sma...	Curated_gene_sets:medina_smarca4_targets	SET	35	0.24652	0.010595	0.13324	0.032151
Curated_gene_sets:reactome_i...5	Curated_gene_sets:reactome_import_of_palmitoyl_coa_into_the_mitochondrial_matrix	SET	13	0.40669	0.010659	0.21985	0.032172
Curated_gene_sets:reactome_t...18	Curated_gene_sets:reactome_tgf_beta_receptor_signaling_in_emt_epithelial_to_mesenchymal_transition	SET	16	0.4006	0.011648	0.21657	0.032181
GO_bp:go_mammary_gland_duct_...	GO_bp:go_mammary_gland_duct_morphogenesis	SET	32	0.28191	0.011587	0.15241	0.032186
GO_bp:go_negative_regulation...94	GO_bp:go_negative_regulation_of_cell_adhesion_mediated_by_integrin	SET	10	0.47421	0.010902	0.25647	0.032238
GO_bp:go_negative_regulation...341	GO_bp:go_negative_regulation_of_intracellular_protein_transport	SET	40	0.23413	0.010756	0.12669	0.032308
GO_bp:go_cellular_hypotonic_...	GO_bp:go_cellular_hypotonic_response	SET	7	0.59659	0.011476	0.32304	0.032398
GO_mf:go_purine_nucleobase_t...	GO_mf:go_purine_nucleobase_transmembrane_transporter_activity	SET	4	0.86501	0.012579	0.4684	0.0324
Curated_gene_sets:kegg_regul...1	Curated_gene_sets:kegg_regulation_of_actin_cytoskeleton	SET	201	0.1129	0.011578	0.061139	0.032409
Curated_gene_sets:piepoli_lg...2	Curated_gene_sets:piepoli_lgi1_targets_up	SET	12	0.457	0.011508	0.24749	0.032413
GO_bp:go_positive_regulation...269	GO_bp:go_positive_regulation_of_establishment_of_protein_localization	SET	420	0.075058	0.011061	0.040667	0.032479
GO_bp:go_regulation_of_antim...	GO_bp:go_regulation_of_antimicrobial_humoral_response	SET	6	0.76752	0.013669	0.41623	0.032601
Curated_gene_sets:pid_p53_do...	Curated_gene_sets:pid_p53_downstream_pathway	SET	134	0.13148	0.011028	0.071335	0.032663
GO_mf:go_s_acyltransferase_a...	GO_mf:go_s_acyltransferase_activity	SET	31	0.25322	0.010244	0.13753	0.032798
Curated_gene_sets:yoshimura_...2	Curated_gene_sets:yoshimura_mapk8_targets_up	SET	1125	0.04767	0.011276	0.025891	0.032807
Curated_gene_sets:reactome_n...77	Curated_gene_sets:reactome_nucleobase_catabolism	SET	36	0.24535	0.010695	0.13327	0.032821
Curated_gene_sets:biocarta_d...4	Curated_gene_sets:biocarta_dicer_pathway	SET	5	0.70792	0.011509	0.38456	0.03283
Curated_gene_sets:reactome_a...88	Curated_gene_sets:reactome_apc_c:cdc20_mediated_degradation_of_cyclin_b	SET	23	0.2821	0.0098321	0.1534	0.032965
Curated_gene_sets:yagi_aml_r...	Curated_gene_sets:yagi_aml_relapse_prognosis	SET	33	0.24772	0.010339	0.13472	0.032977
GO_bp:go_leukocyte_activatio...	GO_bp:go_leukocyte_activation_involved_in_inflammatory_response	SET	35	0.28197	0.012119	0.15391	0.033478
Curated_gene_sets:reactome_r...51	Curated_gene_sets:reactome_regulation_of_pten_localization	SET	8	0.51691	0.010629	0.28217	0.033491
GO_bp:go_one_carbon_metaboli...	GO_bp:go_one_carbon_metabolic_process	SET	26	0.25024	0.0092724	0.13679	0.033676
GO_cc:go_cul4_ring_e3_ubiqui...	GO_cc:go_cul4_ring_e3_ubiquitin_ligase_complex	SET	31	0.25827	0.010448	0.14132	0.033816
GO_bp:go_dendrite_development	GO_bp:go_dendrite_development	SET	202	0.10966	0.011273	0.060021	0.033855
Curated_gene_sets:spielman_l...1	Curated_gene_sets:spielman_lymphoblast_european_vs_asian_2fc_dn	SET	18	0.3395	0.010469	0.18582	0.033858
Curated_gene_sets:gerhold_ad...1	Curated_gene_sets:gerhold_adipogenesis_dn	SET	61	0.19301	0.010944	0.10572	0.033957
GO_mf:go_carbon_sulfur_lyase...	GO_mf:go_carbon_sulfur_lyase_activity	SET	9	0.45377	0.0098968	0.24861	0.033991
GO_mf:go_ral_gtpase_binding	GO_mf:go_ral_gtpase_binding	SET	14	0.33079	0.0089971	0.18129	0.034033
Curated_gene_sets:reactome_s...103	Curated_gene_sets:reactome_small_interfering_rna_sirna_biogenesis	SET	9	0.50686	0.011055	0.27791	0.034096
GO_mf:go_rna_polymerase_ii_c...2	GO_mf:go_rna_polymerase_ii_core_promoter_sequence_specific_dna_binding	SET	33	0.26501	0.011061	0.14531	0.034099
Curated_gene_sets:pid_toll_e...	Curated_gene_sets:pid_toll_endogenous_pathway	SET	21	0.31246	0.010407	0.17136	0.03413
GO_bp:go_cell_matrix_adhesion	GO_bp:go_cell_matrix_adhesion	SET	210	0.11134	0.011667	0.061067	0.034145
Curated_gene_sets:riz_erythr...1	Curated_gene_sets:riz_erythroid_differentiation	SET	75	0.17571	0.011043	0.096379	0.034154
GO_bp:go_regulation_of_volta...2	GO_bp:go_regulation_of_voltage_gated_potassium_channel_activity_involved_in_ventricular_cardiac_muscle_cell_action_potential_repolarization	SET	3	0.91275	0.011495	0.50082	0.034198
GO_bp:go_histone_h3_k4_methy...	GO_bp:go_histone_h3_k4_methylation	SET	54	0.20153	0.010754	0.11062	0.034243
Curated_gene_sets:kegg_regul...2	Curated_gene_sets:kegg_regulation_of_autophagy	SET	31	0.31149	0.012601	0.17098	0.034252
Curated_gene_sets:sasaki_adu...	Curated_gene_sets:sasaki_adult_t_cell_leukemia	SET	158	0.11782	0.010724	0.064672	0.034256
Curated_gene_sets:markey_rb1...4	Curated_gene_sets:markey_rb1_chronic_lof_up	SET	105	0.1483	0.01102	0.081447	0.034326
Curated_gene_sets:reactome_n...1	Curated_gene_sets:reactome_n_glycan_antennae_elongation	SET	15	0.41222	0.011605	0.22643	0.034347
GO_bp:go_protein_localizatio...43	GO_bp:go_protein_localization_to_vacuole	SET	56	0.19386	0.010534	0.10651	0.034374
Curated_gene_sets:chandran_m...3	Curated_gene_sets:chandran_metastasis_top50_up	SET	34	0.23071	0.0097739	0.12678	0.034407
GO_bp:go_regulation_of_multi...1	GO_bp:go_regulation_of_multi_organism_process	SET	384	0.078091	0.011014	0.042944	0.034505
Curated_gene_sets:basso_cd40...1	Curated_gene_sets:basso_cd40_signaling_dn	SET	68	0.19721	0.011804	0.10847	0.034531
GO_bp:go_establishment_of_pr...10	GO_bp:go_establishment_of_protein_localization_to_vacuole	SET	43	0.21657	0.010315	0.11913	0.034546
GO_bp:go_commissural_neuron_...	GO_bp:go_commissural_neuron_axon_guidance	SET	12	0.51093	0.012866	0.28109	0.034568
GO_bp:go_monocyte_chemotaxis	GO_bp:go_monocyte_chemotaxis	SET	60	0.2191	0.012322	0.1206	0.034631
GO_bp:go_wound_healing	GO_bp:go_wound_healing	SET	522	0.069555	0.011395	0.038319	0.034759
Curated_gene_sets:begum_targ...2	Curated_gene_sets:begum_targets_of_pax3_foxo1_fusion_dn	SET	42	0.2593	0.012206	0.14297	0.03487
GO_bp:go_regulation_of_histo...14	GO_bp:go_regulation_of_histone_modification	SET	132	0.12723	0.010593	0.070165	0.034899
GO_bp:go_autophagy_involved_...	GO_bp:go_autophagy_involved_in_symbiotic_interaction	SET	5	0.75108	0.012211	0.41431	0.034934
GO_bp:go_acute_phase_response	GO_bp:go_acute_phase_response	SET	45	0.23967	0.011677	0.1323	0.035039
Curated_gene_sets:baker_hema...1	Curated_gene_sets:baker_hematopoesis_stat1_targets	SET	12	0.47466	0.011953	0.26217	0.035118
Curated_gene_sets:reactome_r...26	Curated_gene_sets:reactome_regulation_of_commissural_axon_pathfinding_by_slit_and_robo	SET	10	0.55902	0.012852	0.30905	0.035249
Curated_gene_sets:ruiz_tnc_t...1	Curated_gene_sets:ruiz_tnc_targets_dn	SET	137	0.13082	0.011094	0.072331	0.035266
Curated_gene_sets:georges_ce...	Curated_gene_sets:georges_cell_cycle_mir192_targets	SET	60	0.20026	0.011262	0.11075	0.035294
Curated_gene_sets:biocarta_m...16	Curated_gene_sets:biocarta_mta3_pathway	SET	17	0.32464	0.009729	0.17974	0.035455
GO_bp:go_positive_regulation...444	GO_bp:go_positive_regulation_of_leukocyte_proliferation	SET	130	0.13592	0.011231	0.075282	0.035505
Curated_gene_sets:chen_hoxa5...3	Curated_gene_sets:chen_hoxa5_targets_9hr_dn	SET	41	0.23106	0.010747	0.12798	0.035514
GO_bp:go_positive_regulation...416	GO_bp:go_positive_regulation_of_intracellular_transport	SET	198	0.10573	0.010761	0.058604	0.035619
Curated_gene_sets:reactome_d...68	Curated_gene_sets:reactome_dna_damage_reversal	SET	8	0.47622	0.0097927	0.26406	0.035667
GO_bp:go_regulation_of_cell_...32	GO_bp:go_regulation_of_cell_morphogenesis_involved_in_differentiation	SET	274	0.093785	0.011207	0.052009	0.035684
Curated_gene_sets:palomero_g...1	Curated_gene_sets:palomero_gsi_sensitivity_dn	SET	4	0.85887	0.01249	0.47647	0.035738
GO_bp:go_positive_regulation...530	GO_bp:go_positive_regulation_of_multi_organism_process	SET	177	0.11277	0.010859	0.062587	0.035792
GO_mf:go_voltage_gated_calci...1	GO_mf:go_voltage_gated_calcium_channel_activity	SET	45	0.24886	0.012125	0.13814	0.035816
GO_mf:go_beta_2_microglobuli...	GO_mf:go_beta_2_microglobulin_binding	SET	6	0.55972	0.0099682	0.31077	0.035853
Curated_gene_sets:graessmann...7	Curated_gene_sets:graessmann_response_to_mc_and_serum_deprivation_dn	SET	78	0.17614	0.011289	0.097814	0.035881
GO_bp:go_calcium_ion_regulat...1	GO_bp:go_calcium_ion_regulated_exocytosis	SET	147	0.12137	0.010659	0.067407	0.035895
Curated_gene_sets:weston_veg...4	Curated_gene_sets:weston_vegfa_targets_6hr	SET	49	0.23127	0.011757	0.12845	0.0359
Curated_gene_sets:onder_cdh1...3	Curated_gene_sets:onder_cdh1_targets_1_up	SET	127	0.1356	0.011075	0.075329	0.035928
GO_cc:go_recycling_endosome	GO_cc:go_recycling_endosome	SET	158	0.1131	0.010295	0.062838	0.03595
GO_bp:go_telomeric_d_loop_di...	GO_bp:go_telomeric_d_loop_disassembly	SET	7	0.56128	0.010797	0.31189	0.035967
GO_mf:go_promoter_specific_c...	GO_mf:go_promoter_specific_chromatin_binding	SET	46	0.22863	0.011262	0.12706	0.035981
GO_bp:go_positive_regulation...171	GO_bp:go_positive_regulation_of_chromosome_organization	SET	162	0.1162	0.010709	0.064665	0.036181
Curated_gene_sets:zwang_egf_...1	Curated_gene_sets:zwang_egf_interval_dn	SET	201	0.10771	0.011045	0.059971	0.036256
GO_bp:go_peptidyl_l_cysteine...	GO_bp:go_peptidyl_l_cysteine_s_palmitoylation	SET	21	0.31117	0.010364	0.17328	0.036274
Curated_gene_sets:reactome_s...56	Curated_gene_sets:reactome_signaling_by_hippo	SET	19	0.35824	0.01135	0.1997	0.036423
GO_bp:go_negative_regulation...50	GO_bp:go_negative_regulation_of_b_cell_receptor_signaling_pathway	SET	8	0.6285	0.012924	0.35043	0.036453
GO_cc:go_recycling_endosome_...	GO_cc:go_recycling_endosome_membrane	SET	69	0.16843	0.010155	0.093921	0.036468
GO_bp:go_tube_closure	GO_bp:go_tube_closure	SET	88	0.15742	0.010714	0.087853	0.036581
GO_bp:go_positive_regulation...172	GO_bp:go_positive_regulation_of_chromosome_segregation	SET	28	0.27676	0.010642	0.15451	0.036641
GO_bp:go_lipoxin_biosyntheti...	GO_bp:go_lipoxin_biosynthetic_process	SET	6	0.6084	0.010835	0.33968	0.036646
GO_bp:go_renal_water_transpo...	GO_bp:go_renal_water_transport	SET	7	0.61248	0.011781	0.342	0.036665
GO_cc:go_whole_membrane	GO_cc:go_whole_membrane	SET	1573	0.038813	0.010718	0.021673	0.036665
GO_bp:go_calcium_mediated_si...1	GO_bp:go_calcium_mediated_signaling	SET	204	0.10944	0.011305	0.061113	0.036678
GO_bp:go_macrophage_activati...1	GO_bp:go_macrophage_activation	SET	82	0.17505	0.011502	0.097789	0.036732
Curated_gene_sets:pid_rhoa_p...	Curated_gene_sets:pid_rhoa_pathway	SET	44	0.22879	0.011023	0.12789	0.036826
GO_cc:go_specific_granule	GO_cc:go_specific_granule	SET	154	0.12264	0.011022	0.068571	0.036852
GO_bp:go_purine_containing_c...1	GO_bp:go_purine_containing_compound_biosynthetic_process	SET	186	0.10477	0.010339	0.058603	0.03692
Curated_gene_sets:pid_il8_cx...1	Curated_gene_sets:pid_il8_cxcr1_pathway	SET	28	0.28174	0.010833	0.15763	0.036943
Curated_gene_sets:cowling_my...	Curated_gene_sets:cowling_mycn_targets	SET	40	0.23121	0.010622	0.12944	0.037037
Curated_gene_sets:roversi_gl...3	Curated_gene_sets:roversi_glioma_loh_regions	SET	45	0.27388	0.013344	0.15353	0.037233
GO_cc:go_cell_cell_junction	GO_cc:go_cell_cell_junction	SET	426	0.077335	0.011476	0.043365	0.037273
GO_bp:go_negative_chemotaxis	GO_bp:go_negative_chemotaxis	SET	41	0.26023	0.012104	0.14594	0.037292
Curated_gene_sets:dacosta_uv...1	Curated_gene_sets:dacosta_uv_response_via_ercc3_common_dn	SET	452	0.077406	0.011823	0.043424	0.037339
Curated_gene_sets:gross_hypo...3	Curated_gene_sets:gross_hypoxia_via_elk3_dn	SET	150	0.13049	0.011575	0.073226	0.037387
Curated_gene_sets:lee_liver_...17	Curated_gene_sets:lee_liver_cancer_survival_up	SET	171	0.11548	0.010932	0.064835	0.03745
Curated_gene_sets:koinuma_ta...	Curated_gene_sets:koinuma_targets_of_smad2_or_smad3	SET	810	0.055171	0.011171	0.030979	0.037473
Curated_gene_sets:der_ifn_al...2	Curated_gene_sets:der_ifn_alpha_response_up	SET	75	0.16373	0.01029	0.091979	0.037543
Curated_gene_sets:reactome_u...7	Curated_gene_sets:reactome_uptake_and_actions_of_bacterial_toxins	SET	29	0.28226	0.011045	0.15859	0.037556
GO_bp:go_brown_fat_cell_diff...	GO_bp:go_brown_fat_cell_differentiation	SET	41	0.24165	0.011239	0.13584	0.03764
Curated_gene_sets:rickman_tu...5	Curated_gene_sets:rickman_tumor_differentiated_well_vs_poorly_dn	SET	369	0.078402	0.010844	0.044132	0.037832
Curated_gene_sets:tonks_targ...1	Curated_gene_sets:tonks_targets_of_runx1_runx1t1_fusion_erythrocyte_dn	SET	16	0.3404	0.0098971	0.1917	0.037897
GO_bp:go_response_to_platele...2	GO_bp:go_response_to_platelet_derived_growth_factor	SET	19	0.38733	0.012271	0.21815	0.037919
Curated_gene_sets:darwiche_s...4	Curated_gene_sets:darwiche_squamous_cell_carcinoma_up	SET	135	0.12572	0.010585	0.070915	0.038131
GO_bp:go_positive_regulation...23	GO_bp:go_positive_regulation_of_alpha_beta_t_cell_activation	SET	58	0.19868	0.010986	0.11209	0.03816
GO_bp:go_regulation_of_exten...	GO_bp:go_regulation_of_extent_of_cell_growth	SET	98	0.15755	0.011312	0.088935	0.038249
GO_bp:go_response_to_bacteri...1	GO_bp:go_response_to_bacterial_lipoprotein	SET	7	0.48546	0.0093383	0.27406	0.038258
GO_bp:go_protein_acylation	GO_bp:go_protein_acylation	SET	219	0.096134	0.010285	0.054284	0.038293
GO_bp:go_retinal_ganglion_ce...	GO_bp:go_retinal_ganglion_cell_axon_guidance	SET	21	0.36596	0.012188	0.20672	0.038343
Curated_gene_sets:reactome_u...8	Curated_gene_sets:reactome_uptake_and_function_of_anthrax_toxins	SET	11	0.47533	0.011461	0.26852	0.038355
GO_bp:go_response_to_folic_a...	GO_bp:go_response_to_folic_acid	SET	10	0.45799	0.010529	0.25874	0.038368
Curated_gene_sets:petretto_b...2	Curated_gene_sets:petretto_blood_pressure_up	SET	12	0.42632	0.010736	0.24087	0.038377
Curated_gene_sets:gavin_foxp...2	Curated_gene_sets:gavin_foxp3_targets_cluster_p3	SET	152	0.12478	0.011142	0.070502	0.038382
Curated_gene_sets:reactome_c...2	Curated_gene_sets:reactome_ca2plus_activated_kplus_channels	SET	9	0.5497	0.011989	0.31078	0.038475
GO_bp:go_regulation_of_heart...5	GO_bp:go_regulation_of_heart_rate_by_cardiac_conduction	SET	36	0.27902	0.012162	0.15794	0.038654
GO_bp:go_water_soluble_vitam...2	GO_bp:go_water_soluble_vitamin_metabolic_process	SET	80	0.15943	0.010348	0.09027	0.03869
GO_bp:go_adenylate_cyclase_i...1	GO_bp:go_adenylate_cyclase_inhibiting_adrenergic_receptor_signaling_pathway	SET	2	1.1881	0.012217	0.67302	0.038768
GO_bp:go_sensory_perception_...5	GO_bp:go_sensory_perception_of_pain	SET	103	0.15477	0.011391	0.087711	0.03883
GO_mf:go_camp_response_eleme...1	GO_mf:go_camp_response_element_binding	SET	14	0.41528	0.011295	0.23546	0.0389
Curated_gene_sets:nemeth_inf...2	Curated_gene_sets:nemeth_inflammatory_response_lps_up	SET	82	0.17206	0.011305	0.097573	0.038928
GO_bp:go_semaphorin_plexin_s...1	GO_bp:go_semaphorin_plexin_signaling_pathway	SET	35	0.25282	0.010867	0.14341	0.03896
GO_bp:go_phosphatidylinosito...7	GO_bp:go_phosphatidylinositol_phosphorylation	SET	49	0.21635	0.010999	0.12274	0.038982
GO_bp:go_modulation_of_excit...	GO_bp:go_modulation_of_excitatory_postsynaptic_potential	SET	38	0.23915	0.010709	0.13579	0.039117
Curated_gene_sets:pid_integr...6	Curated_gene_sets:pid_integrin_a4b1_pathway	SET	33	0.26173	0.010924	0.14862	0.039123
Curated_gene_sets:hoegerkorp...4	Curated_gene_sets:hoegerkorp_cd44_targets_temporal_up	SET	11	0.45111	0.010877	0.25621	0.039152
GO_bp:go_negative_regulation...371	GO_bp:go_negative_regulation_of_lipid_catabolic_process	SET	22	0.31622	0.010779	0.17963	0.039178
GO_bp:go_g_quadruplex_dna_un...	GO_bp:go_g_quadruplex_dna_unwinding	SET	7	0.63307	0.012178	0.35962	0.039179
GO_bp:go_tissue_remodeling	GO_bp:go_tissue_remodeling	SET	151	0.1255	0.011169	0.071361	0.039326
GO_mf:go_structural_constitu...5	GO_mf:go_structural_constituent_of_myelin_sheath	SET	9	0.51101	0.011145	0.29127	0.039689
Curated_gene_sets:staege_ewi...	Curated_gene_sets:staege_ewing_family_tumor	SET	26	0.30667	0.011363	0.17481	0.039702
GO_bp:go_immature_t_cell_pro...2	GO_bp:go_immature_t_cell_proliferation_in_thymus	SET	6	0.59486	0.010594	0.33933	0.039805
GO_mf:go_sulfur_amino_acid_t...	GO_mf:go_sulfur_amino_acid_transmembrane_transporter_activity	SET	7	0.54382	0.010461	0.31026	0.039829
GO_bp:go_odontogenesis	GO_bp:go_odontogenesis	SET	125	0.14056	0.01139	0.080341	0.040107
GO_bp:go_regulation_of_membr...12	GO_bp:go_regulation_of_membrane_tubulation	SET	6	0.718	0.012787	0.41043	0.04012
GO_bp:go_tongue_development	GO_bp:go_tongue_development	SET	20	0.33721	0.01096	0.19282	0.040173
GO_bp:go_adenylate_cyclase_a...2	GO_bp:go_adenylate_cyclase_activating_dopamine_receptor_signaling_pathway	SET	10	0.50044	0.011505	0.28617	0.040177
GO_cc:go_golgi_cisterna	GO_cc:go_golgi_cisterna	SET	98	0.14791	0.01062	0.084639	0.040277
GO_bp:go_substrate_adhesion_...	GO_bp:go_substrate_adhesion_dependent_cell_spreading	SET	87	0.16625	0.01125	0.095151	0.040311
GO_bp:go_cd40_signaling_path...	GO_bp:go_cd40_signaling_pathway	SET	8	0.60104	0.01236	0.3441	0.040352
Curated_gene_sets:soucek_myc...	Curated_gene_sets:soucek_myc_targets	SET	10	0.54187	0.012457	0.31061	0.040538
GO_mf:go_histone_binding	GO_mf:go_histone_binding	SET	171	0.10747	0.010173	0.061609	0.040558
GO_bp:go_negative_regulation...3	GO_bp:go_negative_regulation_by_host_of_viral_transcription	SET	12	0.4308	0.010848	0.24705	0.04061
GO_bp:go_cellular_response_t...63	GO_bp:go_cellular_response_to_laminar_fluid_shear_stress	SET	7	0.57116	0.010987	0.32762	0.040643
Curated_gene_sets:mikkelsen_...7	Curated_gene_sets:mikkelsen_es_icp_with_h3k4me3_and_h3k27me3	SET	131	0.13282	0.011016	0.076206	0.040687
GO_bp:go_ossification	GO_bp:go_ossification	SET	358	0.082094	0.011188	0.047105	0.040692
GO_bp:go_negative_regulation...421	GO_bp:go_negative_regulation_of_mitochondrial_fusion	SET	6	0.57167	0.010181	0.32804	0.040703
GO_bp:go_vesicle_docking	GO_bp:go_vesicle_docking	SET	65	0.17441	0.010207	0.10013	0.040775
GO_bp:go_positive_regulation...508	GO_bp:go_positive_regulation_of_mitochondrial_fission	SET	15	0.32605	0.009179	0.18729	0.040862
GO_bp:go_positive_regulation...714	GO_bp:go_positive_regulation_of_response_to_interferon_gamma	SET	6	0.63528	0.011314	0.36503	0.040909
Curated_gene_sets:mccabe_hox...2	Curated_gene_sets:mccabe_hoxc6_targets_cancer_up	SET	26	0.29888	0.011075	0.17181	0.040968
GO_bp:go_positive_regulation...556	GO_bp:go_positive_regulation_of_nervous_system_development	SET	497	0.068469	0.010953	0.03937	0.041014
GO_bp:go_postsynaptic_membra...1	GO_bp:go_postsynaptic_membrane_assembly	SET	9	0.5251	0.011453	0.3021	0.041101
GO_bp:go_regulation_of_synap...10	GO_bp:go_regulation_of_synaptic_transmission_glutamatergic	SET	67	0.18637	0.011074	0.10724	0.041129
Curated_gene_sets:lee_liver_...1	Curated_gene_sets:lee_liver_cancer_acox1_dn	SET	63	0.18332	0.010563	0.10553	0.041194
GO_bp:go_late_endosome_to_va...2	GO_bp:go_late_endosome_to_vacuole_transport_via_multivesicular_body_sorting_pathway	SET	8	0.40899	0.0084103	0.23552	0.041242
GO_cc:go_atg1_ulk1_kinase_co...	GO_cc:go_atg1_ulk1_kinase_complex	SET	8	0.48233	0.0099184	0.2778	0.041268
Curated_gene_sets:sana_tnf_s...1	Curated_gene_sets:sana_tnf_signaling_dn	SET	80	0.16587	0.010766	0.095559	0.041305
Curated_gene_sets:jeon_smad6...1	Curated_gene_sets:jeon_smad6_targets_dn	SET	19	0.35218	0.011157	0.20296	0.041358
GO_bp:go_cellular_response_t...112	GO_bp:go_cellular_response_to_testosterone_stimulus	SET	6	0.58771	0.010467	0.33871	0.041369
Curated_gene_sets:graessmann...6	Curated_gene_sets:graessmann_response_to_mc_and_doxorubicin_up	SET	581	0.058297	0.01006	0.033614	0.04144
Curated_gene_sets:faelt_b_cl...4	Curated_gene_sets:faelt_b_cll_with_vh_rearrangements_up	SET	46	0.20413	0.010055	0.11777	0.041526
GO_cc:go_cleavage_furrow	GO_cc:go_cleavage_furrow	SET	52	0.18845	0.0098683	0.10872	0.041528
Curated_gene_sets:reactome_d...59	Curated_gene_sets:reactome_diseases_of_metabolism	SET	98	0.14542	0.010441	0.083922	0.041578
Curated_gene_sets:reactome_k...1	Curated_gene_sets:reactome_keratan_sulfate_biosynthesis	SET	28	0.27603	0.010613	0.15942	0.041691
GO_bp:go_keratan_sulfate_bio...	GO_bp:go_keratan_sulfate_biosynthetic_process	SET	28	0.27603	0.010613	0.15942	0.041691
Curated_gene_sets:mori_emu_m...2	Curated_gene_sets:mori_emu_myc_lymphoma_by_onset_time_up	SET	105	0.13042	0.0096909	0.075375	0.041801
GO_cc:go_desmosome	GO_cc:go_desmosome	SET	23	0.32509	0.011331	0.18796	0.041864
GO_cc:go_cul4b_ring_e3_ubiqu...	GO_cc:go_cul4b_ring_e3_ubiquitin_ligase_complex	SET	4	0.60086	0.0087377	0.34744	0.041877
GO_bp:go_chemokine_secretion	GO_bp:go_chemokine_secretion	SET	18	0.33224	0.010245	0.19215	0.041904
Curated_gene_sets:cheok_resp...6	Curated_gene_sets:cheok_response_to_mercaptopurine_and_ld_mtx_up	SET	8	0.58711	0.012073	0.33955	0.041906
GO_bp:go_negative_regulation...274	GO_bp:go_negative_regulation_of_gonad_development	SET	6	0.64124	0.01142	0.37087	0.041913
GO_bp:go_positive_regulation...639	GO_bp:go_positive_regulation_of_posttranscriptional_gene_silencing	SET	23	0.31591	0.01101	0.18277	0.041961
GO_bp:go_nucleotide_binding_...1	GO_bp:go_nucleotide_binding_domain_leucine_rich_repeat_containing_receptor_signaling_pathway	SET	31	0.27598	0.011165	0.15978	0.042071
GO_cc:go_lamellipodium	GO_cc:go_lamellipodium	SET	182	0.11077	0.010814	0.064145	0.042102
Curated_gene_sets:dazard_res...3	Curated_gene_sets:dazard_response_to_uv_scc_dn	SET	113	0.14227	0.010964	0.082477	0.042278
GO_mf:go_opioid_receptor_act...	GO_mf:go_opioid_receptor_activity	SET	9	0.49509	0.010798	0.28703	0.042284
GO_bp:go_hair_follicle_placo...	GO_bp:go_hair_follicle_placode_formation	SET	4	0.66495	0.0096698	0.38621	0.042568
GO_bp:go_negative_regulation...144	GO_bp:go_negative_regulation_of_chemokine_production	SET	19	0.34961	0.011076	0.20323	0.042697
Curated_gene_sets:guillaumon...1	Curated_gene_sets:guillaumond_klf10_targets_dn	SET	27	0.26684	0.010075	0.15515	0.042733
GO_bp:go_detection_of_abioti...	GO_bp:go_detection_of_abiotic_stimulus	SET	123	0.13003	0.010452	0.075613	0.042755
GO_bp:go_regulation_of_trans...28	GO_bp:go_regulation_of_transport	SET	1718	0.036692	0.010545	0.021357	0.042902
Curated_gene_sets:smid_breas...5	Curated_gene_sets:smid_breast_cancer_luminal_a_dn	SET	16	0.31539	0.0091701	0.18383	0.043115
GO_bp:go_negative_regulation...40	GO_bp:go_negative_regulation_of_autophagosome_assembly	SET	10	0.42608	0.0097954	0.24835	0.04312
GO_bp:go_male_meiotic_nuclea...	GO_bp:go_male_meiotic_nuclear_division	SET	44	0.20006	0.0096388	0.11663	0.043151
Curated_gene_sets:reactome_s...159	Curated_gene_sets:reactome_synthesis_of_lipoxins_lx	SET	6	0.56465	0.010056	0.32922	0.043169
GO_bp:go_dna_double_strand_b...1	GO_bp:go_dna_double_strand_break_processing	SET	23	0.31089	0.010835	0.18128	0.043185
GO_bp:go_protein_insertion_i...4	GO_bp:go_protein_insertion_into_mitochondrial_membrane	SET	45	0.22059	0.010748	0.12866	0.043227
Curated_gene_sets:iizuka_liv...2	Curated_gene_sets:iizuka_liver_cancer_progression_g1_g2_dn	SET	24	0.26483	0.0094285	0.15447	0.043229
GO_bp:go_establishment_of_pr...4	GO_bp:go_establishment_of_protein_localization_to_membrane	SET	306	0.078411	0.0098933	0.045772	0.043358
GO_bp:go_entrainment_of_circ...1	GO_bp:go_entrainment_of_circadian_clock	SET	25	0.2737	0.0099448	0.15978	0.043373
GO_cc:go_phagocytic_vesicle_...	GO_cc:go_phagocytic_vesicle_membrane	SET	65	0.17115	0.010017	0.099916	0.043373
GO_bp:go_extracellular_matri...1	GO_bp:go_extracellular_matrix_assembly	SET	23	0.31484	0.010973	0.18397	0.043513
Curated_gene_sets:reactome_s...176	Curated_gene_sets:reactome_synthesis_secretion_and_deacylation_of_ghrelin	SET	19	0.30836	0.0097692	0.18021	0.043541
GO_bp:go_positive_regulation...352	GO_bp:go_positive_regulation_of_histone_h3_k4_methylation	SET	16	0.3811	0.01108	0.2228	0.043595
GO_bp:go_regulation_of_t_cel...10	GO_bp:go_regulation_of_t_cell_migration	SET	41	0.22413	0.010425	0.13107	0.043632
GO_bp:go_apoptotic_process_i...3	GO_bp:go_apoptotic_process_involved_in_heart_morphogenesis	SET	5	0.74678	0.012141	0.43675	0.043657
GO_bp:go_regulation_of_cellu...15	GO_bp:go_regulation_of_cellular_protein_localization	SET	496	0.063303	0.010117	0.037029	0.043681
GO_bp:go_negative_regulation...357	GO_bp:go_negative_regulation_of_kinase_activity	SET	231	0.092622	0.010174	0.054194	0.043727
Curated_gene_sets:biocarta_p...30	Curated_gene_sets:biocarta_pyk2_pathway	SET	27	0.29538	0.011153	0.17295	0.04384
GO_bp:go_regulation_of_ossif...	GO_bp:go_regulation_of_ossification	SET	173	0.11556	0.011002	0.067687	0.043897
GO_bp:go_proline_biosyntheti...	GO_bp:go_proline_biosynthetic_process	SET	5	0.5499	0.0089404	0.32214	0.043916
GO_bp:go_positive_regulation...25	GO_bp:go_positive_regulation_of_alpha_beta_t_cell_proliferation	SET	19	0.33351	0.010566	0.1954	0.043938
GO_cc:go_cell_projection_mem...	GO_cc:go_cell_projection_membrane	SET	326	0.077661	0.010108	0.045517	0.043993
Curated_gene_sets:boquest_st...1	Curated_gene_sets:boquest_stem_cell_cultured_vs_fresh_dn	SET	31	0.27292	0.011041	0.15999	0.044026
GO_mf:go_oxidoreductase_acti...29	GO_mf:go_oxidoreductase_activity_acting_on_the_ch_ch_group_of_donors_oxygen_as_acceptor	SET	9	0.47672	0.010397	0.27956	0.044082
GO_bp:go_neural_tube_pattern...	GO_bp:go_neural_tube_patterning	SET	37	0.22887	0.010114	0.13422	0.044094
GO_bp:go_amino_acid_betaine_...2	GO_bp:go_amino_acid_betaine_metabolic_process	SET	10	0.44328	0.010191	0.26019	0.04423
GO_bp:go_negative_regulation...56	GO_bp:go_negative_regulation_of_biosynthetic_process	SET	1424	0.03963	0.010457	0.023267	0.044271
Curated_gene_sets:wikman_asb...2	Curated_gene_sets:wikman_asbestos_lung_cancer_up	SET	15	0.38614	0.010871	0.22675	0.044294
GO_mf:go_troponin_i_binding	GO_mf:go_troponin_i_binding	SET	5	0.73017	0.011871	0.42903	0.044394
GO_bp:go_3_phosphoadenosine_...2	GO_bp:go_3_phosphoadenosine_5_phosphosulfate_metabolic_process	SET	16	0.4083	0.011871	0.24008	0.044513
GO_mf:go_n_methyltransferase...	GO_mf:go_n_methyltransferase_activity	SET	92	0.13786	0.0095923	0.081196	0.044773
GO_bp:go_negative_regulation...551	GO_bp:go_negative_regulation_of_protein_localization_to_cell_periphery	SET	24	0.27722	0.0098694	0.1633	0.044804
Curated_gene_sets:gross_hypo...5	Curated_gene_sets:gross_hypoxia_via_elk3_only_up	SET	31	0.26555	0.010743	0.15654	0.044923
GO_cc:go_mks_complex	GO_cc:go_mks_complex	SET	13	0.29322	0.0076852	0.17289	0.044951
GO_cc:go_photoreceptor_disc_...	GO_cc:go_photoreceptor_disc_membrane	SET	19	0.30532	0.009673	0.18003	0.044957
Curated_gene_sets:radmacher_...	Curated_gene_sets:radmacher_aml_prognosis	SET	74	0.16717	0.010437	0.098592	0.044994
GO_bp:go_parasympathetic_ner...	GO_bp:go_parasympathetic_nervous_system_development	SET	18	0.37317	0.011507	0.22024	0.045108
GO_bp:go_positive_regulation...615	GO_bp:go_positive_regulation_of_peptidyl_lysine_acetylation	SET	30	0.25967	0.010334	0.15326	0.045109
Curated_gene_sets:goldrath_h...	Curated_gene_sets:goldrath_homeostatic_proliferation	SET	136	0.11936	0.010086	0.070467	0.045156
GO_bp:go_rna_secondary_struc...	GO_bp:go_rna_secondary_structure_unwinding	SET	7	0.5697	0.010959	0.33649	0.045231
GO_bp:go_negative_regulation...629	GO_bp:go_negative_regulation_of_sodium_ion_transmembrane_transport	SET	13	0.44373	0.01163	0.26217	0.045285
GO_mf:go_vascular_endothelia...1	GO_mf:go_vascular_endothelial_growth_factor_activated_receptor_activity	SET	7	0.62068	0.011939	0.3668	0.045318
GO_bp:go_tube_morphogenesis	GO_bp:go_tube_morphogenesis	SET	783	0.053473	0.010653	0.031626	0.045446
GO_bp:go_negative_regulation...492	GO_bp:go_negative_regulation_of_ossification	SET	65	0.19154	0.01121	0.11329	0.04546
Curated_gene_sets:reactome_b...32	Curated_gene_sets:reactome_butyrate_response_factor_1_brf1_binds_and_destabilizes_mrna	SET	17	0.33623	0.010076	0.19903	0.045589
GO_bp:go_anterior_commissure...	GO_bp:go_anterior_commissure_morphogenesis	SET	5	0.71153	0.011568	0.4212	0.045592
Curated_gene_sets:haegerstra...	Curated_gene_sets:haegerstrand_response_to_imatinib	SET	9	0.5014	0.010936	0.29687	0.045623
Curated_gene_sets:myllykanga...13	Curated_gene_sets:myllykangas_amplification_hot_spot_29	SET	8	0.48997	0.010075	0.29013	0.045638
Curated_gene_sets:reactome_k...4	Curated_gene_sets:reactome_keratinization	SET	213	0.13969	0.014741	0.082744	0.045694
GO_cc:go_golgi_transport_com...	GO_cc:go_golgi_transport_complex	SET	12	0.35529	0.008947	0.21052	0.045742
GO_mf:go_atp_dependent_5_3_d...	GO_mf:go_atp_dependent_5_3_dna_helicase_activity	SET	6	0.52983	0.009436	0.31402	0.045787
Curated_gene_sets:reactome_p...28	Curated_gene_sets:reactome_phase_ii_conjugation_of_compounds	SET	99	0.15526	0.011204	0.092029	0.045803
Curated_gene_sets:myllykanga...1	Curated_gene_sets:myllykangas_amplification_hot_spot_12	SET	11	0.39794	0.0095947	0.23596	0.045861
Curated_gene_sets:miyagawa_t...2	Curated_gene_sets:miyagawa_targets_of_ewsr1_ets_fusions_up	SET	245	0.098361	0.011123	0.05842	0.046131
GO_bp:go_regulation_of_synap...9	GO_bp:go_regulation_of_synaptic_transmission_gabaergic	SET	32	0.25386	0.010434	0.15081	0.04617
GO_cc:go_cell_cortex	GO_cc:go_cell_cortex	SET	292	0.083432	0.010287	0.049568	0.046177
GO_bp:go_l_amino_acid_transp...	GO_bp:go_l_amino_acid_transport	SET	59	0.19256	0.010739	0.11445	0.04625
Curated_gene_sets:samols_tar...1	Curated_gene_sets:samols_targets_of_khsv_mirnas_dn	SET	49	0.20946	0.010648	0.1246	0.046387
Curated_gene_sets:wu_hbx_tar...5	Curated_gene_sets:wu_hbx_targets_3_dn	SET	13	0.40204	0.010537	0.23934	0.046509
GO_bp:go_positive_regulation...550	GO_bp:go_positive_regulation_of_natural_killer_cell_chemotaxis	SET	6	0.6596	0.011747	0.39307	0.046678
Curated_gene_sets:lee_neural...2	Curated_gene_sets:lee_neural_crest_stem_cell_up	SET	139	0.12806	0.010939	0.076344	0.046738
GO_bp:go_vitamin_d3_metaboli...	GO_bp:go_vitamin_d3_metabolic_process	SET	5	0.61476	0.0099949	0.36665	0.046809
Curated_gene_sets:reactome_t...17	Curated_gene_sets:reactome_tgf_beta_receptor_signaling_activates_smads	SET	32	0.2576	0.010587	0.15373	0.046912
GO_bp:go_glycine_transport	GO_bp:go_glycine_transport	SET	11	0.46904	0.011309	0.27993	0.046921
GO_cc:go_cytoplasmic_side_of...2	GO_cc:go_cytoplasmic_side_of_lysosomal_membrane	SET	6	0.49246	0.0087704	0.294	0.046972
Curated_gene_sets:reactome_s...38	Curated_gene_sets:reactome_signaling_by_egfr_in_cancer	SET	24	0.29544	0.010518	0.17641	0.046995
GO_bp:go_serotonin_uptake	GO_bp:go_serotonin_uptake	SET	5	0.68115	0.011074	0.40694	0.047093
GO_bp:go_natural_killer_cell...4	GO_bp:go_natural_killer_cell_cytokine_production	SET	8	0.49907	0.010263	0.29842	0.047231
GO_cc:go_midbody	GO_cc:go_midbody	SET	167	0.10394	0.0097242	0.062154	0.047243
GO_bp:go_regulation_of_cell_...38	GO_bp:go_regulation_of_cell_shape	SET	140	0.12256	0.010506	0.073311	0.047291
GO_bp:go_keratinization	GO_bp:go_keratinization	SET	219	0.13194	0.014116	0.078951	0.047355
GO_bp:go_regulation_of_amino...1	GO_bp:go_regulation_of_amino_acid_import_across_plasma_membrane	SET	7	0.58525	0.011258	0.3504	0.047444
GO_bp:go_positive_regulation...499	GO_bp:go_positive_regulation_of_methylation_dependent_chromatin_silencing	SET	10	0.47571	0.010936	0.28483	0.047449
GO_cc:go_intercalated_disc	GO_cc:go_intercalated_disc	SET	50	0.20784	0.010673	0.12447	0.047483
GO_bp:go_response_to_type_i_...	GO_bp:go_response_to_type_i_interferon	SET	92	0.15257	0.010615	0.091385	0.047519
GO_bp:go_regulation_of_kerat...2	GO_bp:go_regulation_of_keratinocyte_migration	SET	14	0.41179	0.0112	0.24675	0.047578
Curated_gene_sets:hofmann_ce...2	Curated_gene_sets:hofmann_cell_lymphoma_up	SET	46	0.18785	0.0092537	0.11266	0.047725
GO_cc:go_ruffle	GO_cc:go_ruffle	SET	167	0.10923	0.01022	0.065514	0.047731
GO_cc:go_basal_dendrite	GO_cc:go_basal_dendrite	SET	7	0.58901	0.01133	0.35342	0.047808
Curated_gene_sets:reactome_m...49	Curated_gene_sets:reactome_metalloprotease_dubs	SET	31	0.22733	0.0091967	0.13642	0.047824
GO_bp:go_positive_regulation...376	GO_bp:go_positive_regulation_of_inflammatory_response	SET	132	0.12715	0.010586	0.076319	0.047859
GO_bp:go_branching_involved_...3	GO_bp:go_branching_involved_in_mammary_gland_duct_morphogenesis	SET	24	0.28922	0.010297	0.1736	0.047865
Curated_gene_sets:spielman_l...3	Curated_gene_sets:spielman_lymphoblast_european_vs_asian_dn	SET	566	0.057259	0.0097566	0.034374	0.04789
GO_bp:go_negative_regulation...67	GO_bp:go_negative_regulation_of_calcium_ion_dependent_exocytosis	SET	11	0.40791	0.0098351	0.24493	0.047923
GO_mf:go_rna_polymerase_iii_...3	GO_mf:go_rna_polymerase_iii_regulatory_region_dna_binding	SET	11	0.40401	0.0097409	0.24273	0.048025
GO_bp:go_neural_tube_formati...	GO_bp:go_neural_tube_formation	SET	102	0.13484	0.0098761	0.08106	0.048119
Curated_gene_sets:welcsh_brc...2	Curated_gene_sets:welcsh_brca1_targets_up	SET	190	0.099651	0.0099382	0.059908	0.048125
GO_bp:go_nucleoside_monophos...2	GO_bp:go_nucleoside_monophosphate_catabolic_process	SET	5	0.6337	0.010303	0.38098	0.048131
GO_bp:go_regulation_of_lymph...6	GO_bp:go_regulation_of_lymphocyte_migration	SET	59	0.18818	0.010495	0.11318	0.048196
GO_cc:go_tertiary_granule	GO_cc:go_tertiary_granule	SET	158	0.10993	0.010006	0.066141	0.048259
GO_bp:go_regulation_of_synap...11	GO_bp:go_regulation_of_synaptic_vesicle_clustering	SET	8	0.53803	0.011064	0.32382	0.048313
GO_bp:go_cell_substrate_adhe...	GO_bp:go_cell_substrate_adhesion	SET	321	0.082584	0.010668	0.049705	0.048315
Curated_gene_sets:mcbryan_pu...3	Curated_gene_sets:mcbryan_pubertal_breast_4_5wk_dn	SET	182	0.10241	0.009998	0.061637	0.048319
Curated_gene_sets:zhou_tnf_s...2	Curated_gene_sets:zhou_tnf_signaling_4hr	SET	49	0.1971	0.01002	0.11863	0.048319
Curated_gene_sets:reactome_p...5	Curated_gene_sets:reactome_p75ntr_negatively_regulates_cell_cycle_via_sc1	SET	6	0.5728	0.010201	0.3448	0.048339
GO_mf:go_core_promoter_seque...	GO_mf:go_core_promoter_sequence_specific_dna_binding	SET	43	0.21067	0.010034	0.12685	0.048384
Curated_gene_sets:kegg_dilat...	Curated_gene_sets:kegg_dilated_cardiomyopathy	SET	87	0.15801	0.010693	0.095215	0.048511
GO_cc:go_nuclear_envelope_lu...	GO_cc:go_nuclear_envelope_lumen	SET	9	0.49117	0.010713	0.296	0.048529
GO_bp:go_regulation_of_histo...7	GO_bp:go_regulation_of_histone_h3_k4_methylation	SET	26	0.27182	0.010072	0.16386	0.048579
Curated_gene_sets:yang_breas...2	Curated_gene_sets:yang_breast_cancer_esr1_bulk_up	SET	26	0.27797	0.0103	0.16771	0.048723
GO_bp:go_axis_elongation	GO_bp:go_axis_elongation	SET	30	0.26531	0.010559	0.16011	0.048757
Curated_gene_sets:chiang_liv...9	Curated_gene_sets:chiang_liver_cancer_subclass_unannotated_dn	SET	178	0.09548	0.0092196	0.057653	0.048858
Curated_gene_sets:wang_respo...6	Curated_gene_sets:wang_response_to_gsk3_inhibitor_sb216763_dn	SET	338	0.073185	0.0096964	0.044203	0.048905
Curated_gene_sets:graessmann...4	Curated_gene_sets:graessmann_apoptosis_by_serum_deprivation_up	SET	540	0.059909	0.0099779	0.036195	0.048955
Curated_gene_sets:blalock_al...4	Curated_gene_sets:blalock_alzheimers_disease_up	SET	1564	0.035321	0.0097287	0.021342	0.048967
GO_bp:go_regulation_of_glyco...1	GO_bp:go_regulation_of_glycogen_catabolic_process	SET	6	0.53044	0.0094468	0.3205	0.04897
GO_mf:go_adp_ribosylation_fa...	GO_mf:go_adp_ribosylation_factor_binding	SET	8	0.45526	0.0093616	0.27514	0.049006
Curated_gene_sets:biocarta_p...24	Curated_gene_sets:biocarta_prc2_pathway	SET	13	0.32512	0.0085213	0.19675	0.049231
GO_bp:go_fat_soluble_vitamin...3	GO_bp:go_fat_soluble_vitamin_metabolic_process	SET	43	0.22298	0.01062	0.13501	0.049319
GO_bp:go_positive_regulation...567	GO_bp:go_positive_regulation_of_neuron_projection_development	SET	254	0.089907	0.010349	0.054461	0.049395
Curated_gene_sets:laiho_colo...1	Curated_gene_sets:laiho_colorectal_cancer_serrated_dn	SET	67	0.15744	0.0093546	0.095381	0.049414
GO_bp:go_actin_cytoskeleton_...	GO_bp:go_actin_cytoskeleton_reorganization	SET	93	0.15153	0.0106	0.091799	0.049415
GO_mf:go_protein_serine_thre...6	GO_mf:go_protein_serine_threonine_tyrosine_kinase_activity	SET	42	0.20964	0.0098686	0.12702	0.049433
Curated_gene_sets:foster_kdm...2	Curated_gene_sets:foster_kdm1a_targets_up	SET	231	0.097236	0.010681	0.058964	0.049574
GO_mf:go_oxidoreductase_acti...23	GO_mf:go_oxidoreductase_activity_acting_on_single_donors_with_incorporation_of_molecular_oxygen	SET	26	0.29398	0.010893	0.17829	0.049588
GO_bp:go_response_to_protozo...	GO_bp:go_response_to_protozoan	SET	19	0.32753	0.010377	0.19864	0.049598
GO_bp:go_cellular_response_t...8	GO_bp:go_cellular_response_to_ammonium_ion	SET	65	0.17346	0.010152	0.10528	0.049724
GO_bp:go_positive_regulation...506	GO_bp:go_positive_regulation_of_mitochondrial_calcium_ion_concentration	SET	9	0.40696	0.0088759	0.24702	0.049739
GO_cc:go_axonal_growth_cone	GO_cc:go_axonal_growth_cone	SET	25	0.27837	0.010115	0.16902	0.049788
GO_bp:go_somatotropin_secret...	GO_bp:go_somatotropin_secreting_cell_differentiation	SET	5	0.59476	0.0096696	0.36123	0.049844
GO_bp:go_regulation_of_mamma...	GO_bp:go_regulation_of_mammary_gland_epithelial_cell_proliferation	SET	17	0.34423	0.010316	0.20924	0.04998
GO_bp:go_acetyl_coa_biosynth...1	GO_bp:go_acetyl_coa_biosynthetic_process	SET	19	0.29727	0.009418	0.18076	0.050036
Curated_gene_sets:massarweh_...3	Curated_gene_sets:massarweh_tamoxifen_resistance_up	SET	538	0.062113	0.010326	0.037773	0.050061
GO_bp:go_regulation_of_chrom...5	GO_bp:go_regulation_of_chromosome_organization	SET	319	0.075565	0.0097312	0.045978	0.050146
GO_bp:go_regulation_of_viral...4	GO_bp:go_regulation_of_viral_life_cycle	SET	138	0.1177	0.010018	0.071618	0.050154
Curated_gene_sets:massarweh_...1	Curated_gene_sets:massarweh_response_to_estradiol	SET	61	0.19716	0.01118	0.11998	0.050171
GO_bp:go_sympathetic_nervous...	GO_bp:go_sympathetic_nervous_system_development	SET	21	0.32907	0.01096	0.20028	0.050195
GO_bp:go_pyrimidine_containi...5	GO_bp:go_pyrimidine_containing_compound_transmembrane_transport	SET	10	0.44831	0.010306	0.27291	0.050232
GO_bp:go_positive_regulation...120	GO_bp:go_positive_regulation_of_cell_development	SET	504	0.063977	0.010304	0.038968	0.050327
GO_bp:go_negative_regulation...589	GO_bp:go_negative_regulation_of_response_to_external_stimulus	SET	313	0.079966	0.010202	0.048753	0.050489
GO_bp:go_carnitine_shuttle	GO_bp:go_carnitine_shuttle	SET	10	0.41746	0.0095972	0.25481	0.050685
GO_bp:go_regulation_of_gamma...2	GO_bp:go_regulation_of_gamma_delta_t_cell_activation	SET	8	0.52128	0.010719	0.31822	0.050709
GO_bp:go_hyaluronan_biosynth...	GO_bp:go_hyaluronan_biosynthetic_process	SET	14	0.36756	0.009997	0.22459	0.050869
GO_bp:go_regulation_of_retin...2	GO_bp:go_regulation_of_retinal_ganglion_cell_axon_guidance	SET	5	0.69622	0.011319	0.42545	0.050883
Curated_gene_sets:reactome_f...21	Curated_gene_sets:reactome_fgfr2_alternative_splicing	SET	27	0.24656	0.0093097	0.15072	0.050939
GO_mf:go_receptor_inhibitor_...	GO_mf:go_receptor_inhibitor_activity	SET	38	0.22245	0.0099616	0.13601	0.050981
GO_bp:go_regulation_of_hydro...1	GO_bp:go_regulation_of_hydrogen_peroxide_biosynthetic_process	SET	7	0.56272	0.010824	0.34407	0.050983
GO_bp:go_pre_mirna_processing	GO_bp:go_pre_mirna_processing	SET	15	0.35379	0.0099601	0.21636	0.051009
GO_mf:go_map_kinase_kinase_a...	GO_mf:go_map_kinase_kinase_activity	SET	15	0.35795	0.010077	0.21891	0.051017
GO_cc:go_9plus0_non_motile_c...	GO_cc:go_9plus0_non_motile_cilium	SET	95	0.13692	0.0096797	0.083746	0.051045
Curated_gene_sets:biocarta_m...1	Curated_gene_sets:biocarta_mal_pathway	SET	19	0.3169	0.01004	0.19385	0.051056
Curated_gene_sets:kegg_endoc...	Curated_gene_sets:kegg_endocytosis	SET	176	0.10201	0.0097949	0.062413	0.051096
Curated_gene_sets:marzec_il2...1	Curated_gene_sets:marzec_il2_signaling_dn	SET	36	0.23812	0.01038	0.14579	0.051215
Curated_gene_sets:reactome_s...53	Curated_gene_sets:reactome_signaling_by_fgfr_in_disease	SET	61	0.18006	0.01021	0.11028	0.05126
Curated_gene_sets:reactome_d...84	Curated_gene_sets:reactome_downregulation_of_tgf_beta_receptor_signaling	SET	26	0.27633	0.010239	0.16926	0.051287
GO_bp:go_positive_regulation...643	GO_bp:go_positive_regulation_of_production_of_mirnas_involved_in_gene_silencing_by_mirna	SET	10	0.43438	0.0099861	0.26631	0.051442
GO_mf:go_gap_junction_hemi_c...	GO_mf:go_gap_junction_hemi_channel_activity	SET	5	0.69563	0.01131	0.42671	0.051537
Curated_gene_sets:jiang_tip3...2	Curated_gene_sets:jiang_tip30_targets_up	SET	44	0.21599	0.010406	0.13249	0.051539
Curated_gene_sets:biocarta_t...5	Curated_gene_sets:biocarta_tcytotoxic_pathway	SET	12	0.4256	0.010718	0.26134	0.051717
GO_bp:go_histone_h3_k9_acety...	GO_bp:go_histone_h3_k9_acetylation	SET	11	0.35653	0.0085963	0.21907	0.051824
Curated_gene_sets:reactome_t...30	Curated_gene_sets:reactome_ticam1_dependent_activation_of_irf3_irf7	SET	12	0.35756	0.0090041	0.21973	0.051854
GO_bp:go_cardiac_muscle_cell...3	GO_bp:go_cardiac_muscle_cell_cardiac_muscle_cell_adhesion	SET	7	0.57593	0.011078	0.35399	0.051882
GO_bp:go_detection_of_stimul...1	GO_bp:go_detection_of_stimulus	SET	606	0.067532	0.011894	0.041511	0.051893
GO_bp:go_positive_regulation...292	GO_bp:go_positive_regulation_of_fibroblast_apoptotic_process	SET	8	0.54755	0.01126	0.33664	0.051927
GO_bp:go_trigeminal_nerve_de...	GO_bp:go_trigeminal_nerve_development	SET	11	0.47784	0.011521	0.29403	0.052077
Curated_gene_sets:pid_integr...8	Curated_gene_sets:pid_integrin_cs_pathway	SET	27	0.28332	0.010698	0.17435	0.052094
Curated_gene_sets:song_targe...	Curated_gene_sets:song_targets_of_ie86_cmv_protein	SET	54	0.17535	0.0093565	0.10793	0.052129
GO_bp:go_feeding_behavior	GO_bp:go_feeding_behavior	SET	96	0.14839	0.010546	0.091342	0.052136
Curated_gene_sets:tonks_targ...9	Curated_gene_sets:tonks_targets_of_runx1_runx1t1_fusion_sustainded_in_erythrocyte_up	SET	42	0.20603	0.0096985	0.12687	0.052212
GO_bp:go_positive_regulation...813	GO_bp:go_positive_regulation_of_toll_like_receptor_2_signaling_pathway	SET	6	0.4716	0.008399	0.29043	0.052218
GO_bp:go_negative_regulation...233	GO_bp:go_negative_regulation_of_establishment_of_protein_localization	SET	170	0.1063	0.010033	0.065473	0.052243
GO_bp:go_positive_regulation...56	GO_bp:go_positive_regulation_of_axonogenesis	SET	75	0.16064	0.010097	0.099082	0.052484
GO_bp:go_regulation_of_presy...1	GO_bp:go_regulation_of_presynapse_organization	SET	26	0.28195	0.010447	0.17393	0.052516
Curated_gene_sets:yu_myc_tar...1	Curated_gene_sets:yu_myc_targets_dn	SET	51	0.18531	0.0096102	0.11434	0.052553
Curated_gene_sets:scian_inve...1	Curated_gene_sets:scian_inversed_targets_of_tp53_and_tp73_dn	SET	28	0.25474	0.0097948	0.15725	0.052629
GO_mf:go_potassium_ion_antip...	GO_mf:go_potassium_ion_antiporter_activity	SET	14	0.44211	0.012025	0.27308	0.052736
GO_mf:go_hydrolase_activity_...5	GO_mf:go_hydrolase_activity_acting_on_carbon_nitrogen_but_not_peptide_bonds_in_linear_amides	SET	69	0.16022	0.0096602	0.099	0.052801
GO_bp:go_negative_regulation...612	GO_bp:go_negative_regulation_of_signaling_receptor_activity	SET	54	0.18458	0.0098493	0.11409	0.05285
Curated_gene_sets:reactome_c...70	Curated_gene_sets:reactome_coenzyme_a_biosynthesis	SET	8	0.47674	0.0098034	0.29478	0.052918
Curated_gene_sets:lindstedt_...4	Curated_gene_sets:lindstedt_dendritic_cell_maturation_d	SET	61	0.17295	0.009807	0.10696	0.052948
GO_bp:go_l_alpha_amino_acid_...	GO_bp:go_l_alpha_amino_acid_transmembrane_transport	SET	46	0.21088	0.010388	0.1305	0.05306
GO_bp:go_mirna_mediated_inhi...	GO_bp:go_mirna_mediated_inhibition_of_translation	SET	14	0.35472	0.009648	0.21955	0.053091
GO_bp:go_regulation_of_l_glu...	GO_bp:go_regulation_of_l_glutamate_import_across_plasma_membrane	SET	4	0.73135	0.010635	0.45285	0.053165
GO_bp:go_synaptic_transmissi...4	GO_bp:go_synaptic_transmission_glutamatergic	SET	90	0.14693	0.010112	0.09101	0.053226
Curated_gene_sets:mann_respo...1	Curated_gene_sets:mann_response_to_amifostine_dn	SET	9	0.43738	0.0095394	0.271	0.05328
GO_cc:go_endocytic_vesicle_m...	GO_cc:go_endocytic_vesicle_membrane	SET	153	0.11065	0.0099121	0.068639	0.053489
GO_bp:go_autophagic_cell_dea...	GO_bp:go_autophagic_cell_death	SET	8	0.47077	0.0096807	0.29213	0.053541
GO_cc:go_er_ubiquitin_ligase...	GO_cc:go_er_ubiquitin_ligase_complex	SET	5	0.48283	0.0078499	0.2998	0.053654
GO_bp:go_negative_regulation...280	GO_bp:go_negative_regulation_of_hair_cycle	SET	5	0.59999	0.0097547	0.37255	0.053656
GO_cc:go_pam_complex_tim23_a...	GO_cc:go_pam_complex_tim23_associated_import_motor	SET	5	0.55705	0.0090566	0.34597	0.053695
GO_bp:go_response_to_lipotei...	GO_bp:go_response_to_lipoteichoic_acid	SET	10	0.38162	0.0087732	0.23712	0.053774
Curated_gene_sets:pid_plk1_p...	Curated_gene_sets:pid_plk1_pathway	SET	42	0.21098	0.0099318	0.1311	0.053778
GO_cc:go_zonula_adherens	GO_cc:go_zonula_adherens	SET	8	0.55903	0.011496	0.34737	0.053779
GO_bp:go_ovulation	GO_bp:go_ovulation	SET	21	0.30958	0.010311	0.19237	0.053782
Curated_gene_sets:petretto_h...1	Curated_gene_sets:petretto_heart_mass_qtl_cis_dn	SET	24	0.24668	0.0087821	0.15331	0.053822
GO_bp:go_fear_response	GO_bp:go_fear_response	SET	38	0.22547	0.010097	0.14018	0.053886
GO_bp:go_snrna_modification	GO_bp:go_snrna_modification	SET	4	0.57349	0.0083397	0.35674	0.05397
Curated_gene_sets:iizuka_liv...5	Curated_gene_sets:iizuka_liver_cancer_progression_g2_g3_up	SET	26	0.26907	0.0099701	0.16743	0.054024
GO_bp:go_positive_regulation...45	GO_bp:go_positive_regulation_of_astrocyte_activation	SET	5	0.6693	0.010882	0.41657	0.05407
Curated_gene_sets:stark_brai...	Curated_gene_sets:stark_brain_22q11_deletion	SET	11	0.43205	0.010417	0.26905	0.054161
Curated_gene_sets:reactome_t...32	Curated_gene_sets:reactome_ticam1_traf6_dependent_induction_of_tak1_complex	SET	10	0.41722	0.0095916	0.25983	0.054175
GO_bp:go_hemoglobin_metaboli...	GO_bp:go_hemoglobin_metabolic_process	SET	5	0.7285	0.011844	0.45392	0.054268
GO_bp:go_regulation_of_nik_n...	GO_bp:go_regulation_of_nik_nf_kappab_signaling	SET	97	0.13435	0.0095974	0.083731	0.054304
Curated_gene_sets:bidus_meta...2	Curated_gene_sets:bidus_metastasis_up	SET	193	0.091958	0.0092424	0.057331	0.054367
Curated_gene_sets:reactome_r...12	Curated_gene_sets:reactome_recognition_of_dna_damage_by_pcna_containing_replication_complex	SET	29	0.23136	0.009053	0.14425	0.054374
Curated_gene_sets:reactome_d...19	Curated_gene_sets:reactome_defective_chst6_causes_mcdc1	SET	8	0.49974	0.010276	0.31161	0.054392
Curated_gene_sets:liu_nasoph...	Curated_gene_sets:liu_nasopharyngeal_carcinoma	SET	65	0.16382	0.0095877	0.10217	0.05443
GO_mf:go_ccr2_chemokine_rece...	GO_mf:go_ccr2_chemokine_receptor_binding	SET	4	0.67233	0.0097771	0.41935	0.054449
Curated_gene_sets:sotiriou_b...2	Curated_gene_sets:sotiriou_breast_cancer_grade_1_vs_3_up	SET	146	0.1039	0.0090943	0.064826	0.054495
GO_bp:go_regulation_of_cardi...4	GO_bp:go_regulation_of_cardiac_muscle_cell_action_potential	SET	26	0.28045	0.010392	0.17497	0.054499
GO_bp:go_adherens_junction_m...	GO_bp:go_adherens_junction_maintenance	SET	6	0.61071	0.010876	0.38105	0.054509
GO_bp:go_lymphoid_progenitor...	GO_bp:go_lymphoid_progenitor_cell_differentiation	SET	20	0.27231	0.0088509	0.16996	0.054564
GO_mf:go_l_glutamine_transme...	GO_mf:go_l_glutamine_transmembrane_transporter_activity	SET	4	0.74658	0.010857	0.46614	0.054628
GO_bp:go_histone_h3_k9_modif...	GO_bp:go_histone_h3_k9_modification	SET	44	0.19815	0.0095466	0.12372	0.05464
Curated_gene_sets:reactome_h...21	Curated_gene_sets:reactome_hiv_elongation_arrest_and_recovery	SET	33	0.22218	0.0092732	0.13876	0.054678
GO_bp:go_cellular_alcohol_me...	GO_bp:go_cellular_alcohol_metabolic_process	SET	6	0.57037	0.010158	0.35623	0.054684
GO_bp:go_regulation_of_axono...	GO_bp:go_regulation_of_axonogenesis	SET	168	0.10693	0.010034	0.066799	0.054723
GO_mf:go_cobalamin_binding	GO_mf:go_cobalamin_binding	SET	10	0.37554	0.0086333	0.23461	0.054733
GO_cc:go_semaphorin_receptor...	GO_cc:go_semaphorin_receptor_complex	SET	9	0.42421	0.0092522	0.26511	0.054791
GO_mf:go_semaphorin_receptor...1	GO_mf:go_semaphorin_receptor_activity	SET	9	0.42421	0.0092522	0.26511	0.054791
GO_bp:go_purine_containing_c...4	GO_bp:go_purine_containing_compound_salvage	SET	14	0.33795	0.0091918	0.21121	0.0548
Curated_gene_sets:biocarta_i...14	Curated_gene_sets:biocarta_il4_pathway	SET	10	0.42873	0.0098562	0.26801	0.054846
GO_mf:go_histone_methyltrans...4	GO_mf:go_histone_methyltransferase_activity_h3_k4_specific_	SET	16	0.28477	0.0082796	0.17802	0.054847
GO_bp:go_response_to_laminar...	GO_bp:go_response_to_laminar_fluid_shear_stress	SET	14	0.37793	0.010279	0.2363	0.054879
Curated_gene_sets:kasler_hda...4	Curated_gene_sets:kasler_hdac7_targets_2_up	SET	6	0.50884	0.0090621	0.31816	0.054885
GO_cc:go_lateral_element	GO_cc:go_lateral_element	SET	13	0.36766	0.0096363	0.22993	0.054916
Curated_gene_sets:reactome_n...31	Curated_gene_sets:reactome_nephrin_family_interactions	SET	22	0.3393	0.011566	0.21229	0.055
GO_bp:go_coenzyme_a_metaboli...	GO_bp:go_coenzyme_a_metabolic_process	SET	5	0.66714	0.010846	0.41756	0.055061
Curated_gene_sets:farmer_bre...7	Curated_gene_sets:farmer_breast_cancer_cluster_4	SET	18	0.34112	0.010519	0.21352	0.055074
GO_bp:go_myeloid_cell_differ...	GO_bp:go_myeloid_cell_differentiation	SET	381	0.069461	0.0097595	0.043496	0.055146
Curated_gene_sets:reactome_s...81	Curated_gene_sets:reactome_signaling_by_receptor_tyrosine_kinases	SET	457	0.064737	0.0099412	0.040539	0.05515
GO_bp:go_positive_regulation...793	GO_bp:go_positive_regulation_of_t_cell_proliferation	SET	88	0.15011	0.010216	0.094014	0.055176
GO_bp:go_positive_regulation...334	GO_bp:go_positive_regulation_of_guanylate_cyclase_activity	SET	10	0.43675	0.010041	0.27357	0.055204
Curated_gene_sets:reactome_k...3	Curated_gene_sets:reactome_keratan_sulfate_keratin_metabolism	SET	34	0.22699	0.0096162	0.14226	0.055298
Curated_gene_sets:benporath_...12	Curated_gene_sets:benporath_oct4_targets	SET	276	0.082752	0.0099239	0.051871	0.055326
Curated_gene_sets:benporath_...15	Curated_gene_sets:benporath_sox2_targets	SET	711	0.0516	0.0098153	0.032345	0.055332
GO_mf:go_transmembrane_recep...6	GO_mf:go_transmembrane_receptor_protein_tyrosine_kinase_activity	SET	63	0.18112	0.010436	0.11357	0.055395
Curated_gene_sets:lee_liver_...15	Curated_gene_sets:lee_liver_cancer_myc_up	SET	53	0.17991	0.009511	0.11283	0.05542
Curated_gene_sets:vantveer_b...3	Curated_gene_sets:vantveer_breast_cancer_esr1_dn	SET	260	0.085563	0.0099634	0.053691	0.05552
Curated_gene_sets:nadella_pr...1	Curated_gene_sets:nadella_prkar1a_targets_dn	SET	5	0.68006	0.011057	0.42687	0.055572
GO_bp:go_regulation_of_guany...2	GO_bp:go_regulation_of_guanylate_cyclase_activity	SET	12	0.38485	0.0096914	0.2416	0.055594
Curated_gene_sets:colina_tar...	Curated_gene_sets:colina_targets_of_4ebp1_and_4ebp2	SET	327	0.073712	0.0096088	0.046281	0.055621
Curated_gene_sets:reactome_s...65	Curated_gene_sets:reactome_signaling_by_non_receptor_tyrosine_kinases	SET	54	0.18233	0.0097289	0.11463	0.055862
GO_bp:go_nucleotide_binding_...2	GO_bp:go_nucleotide_binding_oligomerization_domain_containing_2_signaling_pathway	SET	12	0.42319	0.010657	0.26608	0.055874
GO_bp:go_vitamin_d_biosynthe...	GO_bp:go_vitamin_d_biosynthetic_process	SET	12	0.4089	0.010297	0.25711	0.055886
GO_bp:go_contractile_actin_f...	GO_bp:go_contractile_actin_filament_bundle_assembly	SET	89	0.14473	0.0099051	0.091011	0.055904
Curated_gene_sets:huper_brea...2	Curated_gene_sets:huper_breast_basal_vs_luminal_up	SET	51	0.20426	0.010593	0.1285	0.055971
GO_bp:go_interleukin_6_produ...	GO_bp:go_interleukin_6_production	SET	131	0.11992	0.0099461	0.075463	0.056029
Curated_gene_sets:wang_tumor...2	Curated_gene_sets:wang_tumor_invasiveness_up	SET	357	0.06636	0.0090311	0.04176	0.05603
GO_bp:go_iron_coordination_e...	GO_bp:go_iron_coordination_entity_transport	SET	12	0.36417	0.0091706	0.22934	0.056162
GO_bp:go_positive_regulation...734	GO_bp:go_positive_regulation_of_sequestering_of_triglyceride	SET	7	0.6083	0.011701	0.38315	0.056192
Curated_gene_sets:rodwell_ag...3	Curated_gene_sets:rodwell_aging_kidney_no_blood_up	SET	207	0.093793	0.0097591	0.05908	0.056202
GO_bp:go_intermediate_filame...3	GO_bp:go_intermediate_filament_organization	SET	20	0.32022	0.010408	0.20172	0.056216
GO_bp:go_dendritic_cell_cyto...	GO_bp:go_dendritic_cell_cytokine_production	SET	12	0.44068	0.011097	0.27766	0.05625
Curated_gene_sets:reactome_c...76	Curated_gene_sets:reactome_common_pathway_of_fibrin_clot_formation	SET	20	0.29779	0.0096793	0.18768	0.056293
GO_mf:go_transcription_corep...1	GO_mf:go_transcription_corepressor_activity	SET	228	0.089967	0.0098189	0.056711	0.05633
Curated_gene_sets:reactome_n...18	Curated_gene_sets:reactome_negative_regulation_of_activity_of_tfap2_ap_2_family_transcription_factors	SET	10	0.47653	0.010955	0.30038	0.056332
Curated_gene_sets:reactome_s...47	Curated_gene_sets:reactome_signaling_by_fgfr2_iiia_tm	SET	19	0.29289	0.009279	0.18464	0.056351
Curated_gene_sets:reactome_r...50	Curated_gene_sets:reactome_regulation_of_pten_gene_transcription	SET	58	0.16632	0.0091969	0.10491	0.056453
GO_bp:go_positive_regulation...270	GO_bp:go_positive_regulation_of_establishment_of_protein_localization_to_mitochondrion	SET	56	0.17663	0.0095973	0.11141	0.056454
GO_bp:go_histone_h3_k4_demet...2	GO_bp:go_histone_h3_k4_demethylation_trimethyl_h3_k4_specific	SET	3	0.87062	0.010965	0.54918	0.056457
Curated_gene_sets:reactome_p...16	Curated_gene_sets:reactome_peptide_hormone_metabolism	SET	86	0.14567	0.0098013	0.091894	0.056465
GO_bp:go_positive_regulation...204	GO_bp:go_positive_regulation_of_cytosolic_calcium_ion_concentration_involved_in_phospholipase_c_activating_g_protein_coupled_signaling_pathway	SET	25	0.28777	0.010456	0.18154	0.05647
Curated_gene_sets:reactome_p...116	Curated_gene_sets:reactome_purine_salvage	SET	12	0.3837	0.0096625	0.2421	0.056502
Curated_gene_sets:biocarta_l...4	Curated_gene_sets:biocarta_leptin_pathway	SET	11	0.40983	0.0098814	0.25862	0.056529
GO_bp:go_negative_regulation...438	GO_bp:go_negative_regulation_of_multi_organism_process	SET	167	0.10252	0.0095914	0.064697	0.056537
GO_bp:go_inflammatory_respon...2	GO_bp:go_inflammatory_response_to_antigenic_stimulus	SET	45	0.19827	0.0096602	0.12519	0.056637
GO_bp:go_regulation_of_myeli...	GO_bp:go_regulation_of_myelination	SET	35	0.22673	0.0097451	0.14321	0.05669
GO_bp:go_regulation_of_gene_...2	GO_bp:go_regulation_of_gene_expression_epigenetic	SET	303	0.074182	0.0093145	0.046858	0.056703
GO_bp:go_regulation_of_ename...	GO_bp:go_regulation_of_enamel_mineralization	SET	6	0.58432	0.010406	0.3691	0.056711
GO_bp:go_tube_formation	GO_bp:go_tube_formation	SET	142	0.1114	0.0096165	0.070374	0.056731
GO_bp:go_negative_regulation...238	GO_bp:go_negative_regulation_of_extracellular_matrix_disassembly	SET	4	0.66092	0.0096112	0.41757	0.056745
GO_bp:go_regulation_of_iron_...	GO_bp:go_regulation_of_iron_ion_transport	SET	4	0.56994	0.0082881	0.36015	0.056777
Curated_gene_sets:ellwood_my...2	Curated_gene_sets:ellwood_myc_targets_up	SET	13	0.34916	0.0091513	0.22073	0.056856
GO_mf:go_nadp_binding	GO_mf:go_nadp_binding	SET	48	0.18752	0.0094355	0.11857	0.05689
GO_bp:go_establishment_of_se...	GO_bp:go_establishment_of_sertoli_cell_barrier	SET	4	0.74923	0.010895	0.47383	0.056923
GO_bp:go_maintenance_of_gast...	GO_bp:go_maintenance_of_gastrointestinal_epithelium	SET	20	0.32843	0.010675	0.2078	0.057003
Curated_gene_sets:ly_aging_o...1	Curated_gene_sets:ly_aging_old_dn	SET	56	0.15746	0.0085558	0.099638	0.057027
GO_bp:go_regulation_of_histo...8	GO_bp:go_regulation_of_histone_h3_k9_acetylation	SET	9	0.39043	0.0085153	0.24728	0.057186
GO_bp:go_protein_localizatio...29	GO_bp:go_protein_localization_to_mitochondrion	SET	137	0.10853	0.0092042	0.068742	0.057194
GO_bp:go_endomembrane_system...	GO_bp:go_endomembrane_system_organization	SET	401	0.06459	0.0093052	0.040926	0.057266
GO_bp:go_negative_regulation...108	GO_bp:go_negative_regulation_of_cell_division	SET	17	0.31845	0.0095438	0.20186	0.057338
GO_bp:go_negative_regulation...199	GO_bp:go_negative_regulation_of_dna_dependent_dna_replication	SET	23	0.27895	0.0097222	0.17682	0.057345
GO_bp:go_chemokine_production	GO_bp:go_chemokine_production	SET	81	0.15199	0.0099256	0.096378	0.057409
GO_mf:go_nucleobase_transmem...	GO_mf:go_nucleobase_transmembrane_transporter_activity	SET	6	0.53699	0.0095635	0.34089	0.057605
Curated_gene_sets:liu_vmyb_t...	Curated_gene_sets:liu_vmyb_targets_up	SET	116	0.12187	0.0095154	0.07739	0.057667
GO_bp:go_positive_regulation...356	GO_bp:go_positive_regulation_of_histone_methylation	SET	36	0.22151	0.0096554	0.14067	0.057676
GO_bp:go_establishment_or_ma...4	GO_bp:go_establishment_or_maintenance_of_cytoskeleton_polarity	SET	17	0.30538	0.0091518	0.194	0.05774
Curated_gene_sets:biocarta_n...6	Curated_gene_sets:biocarta_nkcells_pathway	SET	21	0.31718	0.010564	0.2016	0.057832
GO_bp:go_regulation_of_synap...5	GO_bp:go_regulation_of_synaptic_growth_at_neuromuscular_junction	SET	5	0.66824	0.010864	0.42481	0.057865
Curated_gene_sets:reactome_m...95	Curated_gene_sets:reactome_myoclonic_epilepsy_of_lafora	SET	9	0.42596	0.0092903	0.27085	0.057909
GO_bp:go_regulation_of_dna_b...3	GO_bp:go_regulation_of_dna_biosynthetic_process	SET	101	0.13113	0.0095578	0.083434	0.058016
GO_bp:go_endoplasmic_reticul...5	GO_bp:go_endoplasmic_reticulum_to_cytosol_transport	SET	27	0.22612	0.008538	0.14388	0.058031
GO_bp:go_negative_regulation...522	GO_bp:go_negative_regulation_of_plasma_membrane_bounded_cell_projection_assembly	SET	22	0.29361	0.010009	0.18692	0.058121
Curated_gene_sets:ruan_respo...5	Curated_gene_sets:ruan_response_to_troglitazone_dn	SET	15	0.36427	0.010255	0.23194	0.058156
Curated_gene_sets:ikeda_mir1...4	Curated_gene_sets:ikeda_mir1_targets_up	SET	52	0.18506	0.0096906	0.11785	0.058184
GO_bp:go_monocyte_extravasat...	GO_bp:go_monocyte_extravasation	SET	7	0.45414	0.0087357	0.28936	0.058283
GO_bp:go_positive_regulation...413	GO_bp:go_positive_regulation_of_intracellular_protein_transport	SET	144	0.10631	0.0092418	0.067748	0.058302
Curated_gene_sets:senese_hda...1	Curated_gene_sets:senese_hdac1_and_hdac2_targets_dn	SET	214	0.095227	0.010073	0.060686	0.058314
Curated_gene_sets:nikolsky_b...7	Curated_gene_sets:nikolsky_breast_cancer_16p13_amplicon	SET	117	0.23607	0.018511	0.15047	0.058347
GO_bp:go_transcytosis	GO_bp:go_transcytosis	SET	17	0.3001	0.0089937	0.19136	0.058416
GO_bp:go_atrial_cardiac_musc...2	GO_bp:go_atrial_cardiac_muscle_cell_to_av_node_cell_signaling	SET	17	0.33689	0.010096	0.21483	0.05843
GO_bp:go_mitotic_recombinati...	GO_bp:go_mitotic_recombination	SET	24	0.2713	0.009659	0.17303	0.05845
GO_bp:go_synaptic_signaling	GO_bp:go_synaptic_signaling	SET	681	0.053005	0.0098757	0.033832	0.058599
GO_bp:go_negative_regulation...613	GO_bp:go_negative_regulation_of_single_stranded_viral_rna_replication_via_double_stranded_dna_intermediate	SET	14	0.43593	0.011857	0.27834	0.05866
Curated_gene_sets:gu_pdef_ta...1	Curated_gene_sets:gu_pdef_targets_dn	SET	39	0.22349	0.010139	0.14286	0.058869
GO_bp:go_intrinsic_apoptotic...2	GO_bp:go_intrinsic_apoptotic_signaling_pathway_by_p53_class_mediator	SET	72	0.14883	0.009166	0.095158	0.05891
GO_mf:go_5_3_exodeoxyribonuc...	GO_mf:go_5_3_exodeoxyribonuclease_activity	SET	7	0.43026	0.0082765	0.27518	0.058967
GO_mf:go_mhc_class_i_recepto...	GO_mf:go_mhc_class_i_receptor_activity	SET	7	0.50574	0.0097283	0.32346	0.058974
Curated_gene_sets:reactome_r...3	Curated_gene_sets:reactome_rab_geranylgeranylation	SET	56	0.16329	0.0088726	0.10446	0.05902
Curated_gene_sets:reactome_c...32	Curated_gene_sets:reactome_cell_extracellular_matrix_interactions	SET	16	0.33608	0.0097715	0.21503	0.05904
Curated_gene_sets:pid_pdgfrb...	Curated_gene_sets:pid_pdgfrb_pathway	SET	128	0.11985	0.009827	0.076705	0.059091
GO_bp:go_facial_nerve_struct...	GO_bp:go_facial_nerve_structural_organization	SET	8	0.50752	0.010436	0.32481	0.059091
Curated_gene_sets:nikolsky_b...14	Curated_gene_sets:nikolsky_breast_cancer_19q13.4_amplicon	SET	7	0.74511	0.014333	0.47707	0.05917
GO_cc:go_ekc_keops_complex	GO_cc:go_ekc_keops_complex	SET	5	0.54149	0.0088036	0.34692	0.059287
GO_cc:go_lipopolysaccharide_...	GO_cc:go_lipopolysaccharide_receptor_complex	SET	4	0.55107	0.0080138	0.35365	0.059597
Curated_gene_sets:ray_tumori...2	Curated_gene_sets:ray_tumorigenesis_by_erbb2_cdc25a_up	SET	185	0.094689	0.0093195	0.060794	0.05968
Curated_gene_sets:rodwell_ag...4	Curated_gene_sets:rodwell_aging_kidney_up	SET	457	0.061643	0.0094661	0.039582	0.059703
GO_cc:go_lateral_plasma_memb...	GO_cc:go_lateral_plasma_membrane	SET	53	0.18304	0.0096766	0.11767	0.059922
GO_bp:go_negative_regulation...44	GO_bp:go_negative_regulation_of_axon_guidance	SET	26	0.26824	0.0099391	0.17265	0.060138
Curated_gene_sets:hollern_so...1	Curated_gene_sets:hollern_solid_nodular_breast_tumor_dn	SET	31	0.26382	0.010673	0.16991	0.06025
GO_bp:go_regulation_of_low_d...3	GO_bp:go_regulation_of_low_density_lipoprotein_particle_receptor_catabolic_process	SET	5	0.61587	0.010013	0.39672	0.060291
GO_mf:go_tau_protein_kinase_...	GO_mf:go_tau_protein_kinase_activity	SET	22	0.23513	0.0080152	0.1515	0.060341
GO_bp:go_apical_junction_ass...	GO_bp:go_apical_junction_assembly	SET	59	0.17473	0.0097447	0.11264	0.060429
GO_cc:go_er_membrane_protein...	GO_cc:go_er_membrane_protein_complex	SET	9	0.43153	0.0094118	0.27818	0.060431
Curated_gene_sets:benporath_...9	Curated_gene_sets:benporath_myc_targets_with_ebox	SET	210	0.085496	0.0089593	0.055126	0.060469
Curated_gene_sets:eppert_lsc...	Curated_gene_sets:eppert_lsc_r	SET	36	0.20756	0.0090473	0.13395	0.060636
Curated_gene_sets:schaeffer_...4	Curated_gene_sets:schaeffer_prostate_development_48hr_up	SET	407	0.067881	0.0098507	0.043839	0.060769
Curated_gene_sets:kobayashi_...4	Curated_gene_sets:kobayashi_egfr_signaling_6hr_up	SET	7	0.55103	0.0106	0.35597	0.060824
Curated_gene_sets:mikkelsen_...9	Curated_gene_sets:mikkelsen_es_lcp_with_h3k4me3	SET	133	0.10995	0.0091882	0.071046	0.060869
GO_bp:go_positive_regulation...166	GO_bp:go_positive_regulation_of_cholesterol_storage	SET	7	0.51473	0.0099013	0.33272	0.060937
Curated_gene_sets:gal_leukem...1	Curated_gene_sets:gal_leukemic_stem_cell_dn	SET	222	0.087212	0.0093936	0.056398	0.061015
Curated_gene_sets:pid_tcr_pa...	Curated_gene_sets:pid_tcr_pathway	SET	61	0.16208	0.0091903	0.10482	0.061026
Curated_gene_sets:reactome_m...91	Curated_gene_sets:reactome_multifunctional_anion_exchangers	SET	9	0.41449	0.0090402	0.26822	0.061139
GO_bp:go_pro_b_cell_differen...	GO_bp:go_pro_b_cell_differentiation	SET	11	0.32084	0.0077358	0.20771	0.061219
GO_bp:go_regulation_of_feedi...	GO_bp:go_regulation_of_feeding_behavior	SET	27	0.26401	0.0099687	0.17093	0.061233
GO_mf:go_proline_rich_region...	GO_mf:go_proline_rich_region_binding	SET	17	0.3248	0.0097338	0.21041	0.061348
GO_bp:go_positive_regulation...564	GO_bp:go_positive_regulation_of_neuron_differentiation	SET	339	0.073046	0.0096919	0.047326	0.061368
GO_bp:go_regulation_of_histo...12	GO_bp:go_regulation_of_histone_h4_k16_acetylation	SET	6	0.46272	0.0082408	0.29983	0.061388
GO_bp:go_trachea_morphogenes...	GO_bp:go_trachea_morphogenesis	SET	11	0.39582	0.0095436	0.25649	0.061395
Curated_gene_sets:reactome_u...6	Curated_gene_sets:reactome_unwinding_of_dna	SET	12	0.36026	0.0090723	0.23351	0.061447
Curated_gene_sets:zheng_foxp...3	Curated_gene_sets:zheng_foxp3_targets_in_t_lymphocyte_up	SET	12	0.35831	0.0090231	0.23225	0.061451
GO_bp:go_response_to_ionizin...	GO_bp:go_response_to_ionizing_radiation	SET	146	0.10222	0.0089472	0.066326	0.06164
Curated_gene_sets:ginestier_...3	Curated_gene_sets:ginestier_breast_cancer_znf217_amplified_dn	SET	309	0.068408	0.0086727	0.044391	0.061664
Curated_gene_sets:yang_bcl3_...2	Curated_gene_sets:yang_bcl3_targets_up	SET	312	0.073662	0.0093832	0.047868	0.061928
GO_bp:go_calmodulin_dependen...	GO_bp:go_calmodulin_dependent_kinase_signaling_pathway	SET	8	0.45245	0.009304	0.29404	0.061942
Curated_gene_sets:wakabayash...4	Curated_gene_sets:wakabayashi_adipogenesis_pparg_rxra_bound_8d	SET	812	0.045767	0.0092777	0.029751	0.061991
GO_bp:go_nucleoside_phosphat...2	GO_bp:go_nucleoside_phosphate_catabolic_process	SET	65	0.16096	0.0094204	0.10464	0.062006
GO_bp:go_regulation_of_mitoc...2	GO_bp:go_regulation_of_mitochondrial_fission	SET	23	0.23046	0.0080323	0.14982	0.062007
GO_bp:go_neurotransmitter_re...2	GO_bp:go_neurotransmitter_receptor_localization_to_postsynaptic_specialization_membrane	SET	19	0.31173	0.009876	0.20266	0.062014
Curated_gene_sets:moreaux_mu...1	Curated_gene_sets:moreaux_multiple_myeloma_by_taci_dn	SET	173	0.091045	0.0086681	0.059197	0.062033
GO_mf:go_adenyl_nucleotide_e...	GO_mf:go_adenyl_nucleotide_exchange_factor_activity	SET	9	0.36626	0.0079882	0.23816	0.062051
GO_bp:go_regulation_of_trans...22	GO_bp:go_regulation_of_translational_initiation_by_eif2_alpha_phosphorylation	SET	10	0.42548	0.0097816	0.27668	0.062053
GO_bp:go_positive_regulation...790	GO_bp:go_positive_regulation_of_t_cell_mediated_cytotoxicity	SET	25	0.28365	0.010306	0.18447	0.06208
GO_mf:go_atp_dependent_prote...	GO_mf:go_atp_dependent_protein_binding	SET	8	0.47946	0.0098593	0.31185	0.062098
GO_bp:go_regulation_of_prote...3	GO_bp:go_regulation_of_protein_acetylation	SET	66	0.15557	0.0091747	0.10121	0.062134
Curated_gene_sets:hollern_em...1	Curated_gene_sets:hollern_emt_breast_tumor_dn	SET	116	0.1163	0.0090805	0.075659	0.062137
GO_bp:go_cardiac_muscle_cell...7	GO_bp:go_cardiac_muscle_cell_membrane_repolarization	SET	33	0.24016	0.010024	0.15624	0.062142
Curated_gene_sets:pid_il2_1p...	Curated_gene_sets:pid_il2_1pathway	SET	54	0.18093	0.0096547	0.11774	0.06219
Curated_gene_sets:hofmann_my...6	Curated_gene_sets:hofmann_myelodysplastic_syndrom_risk_up	SET	20	0.24828	0.0080699	0.1617	0.062352
Curated_gene_sets:hernandez_...4	Curated_gene_sets:hernandez_aberrant_mitosis_by_docetacel_4nm_up	SET	20	0.29772	0.0096768	0.19395	0.062394
GO_bp:go_positive_regulation...159	GO_bp:go_positive_regulation_of_chemokine_c_x_c_motif_ligand_2_production	SET	8	0.38333	0.0078825	0.24997	0.062586
Curated_gene_sets:amit_egf_r...11	Curated_gene_sets:amit_egf_response_60_hela	SET	45	0.1868	0.0091016	0.12182	0.062592
GO_bp:go_protein_targeting	GO_bp:go_protein_targeting	SET	402	0.06117	0.0088233	0.039904	0.062653
GO_bp:go_covalent_chromatin_...	GO_bp:go_covalent_chromatin_modification	SET	422	0.060765	0.0089754	0.039644	0.062675
GO_bp:go_dna_geometric_change	GO_bp:go_dna_geometric_change	SET	87	0.13085	0.0088547	0.085379	0.0627
GO_bp:go_stem_cell_division	GO_bp:go_stem_cell_division	SET	38	0.21619	0.0096813	0.14113	0.062794
Curated_gene_sets:lee_target...1	Curated_gene_sets:lee_targets_of_ptch1_and_sufu_dn	SET	80	0.14501	0.0094119	0.094685	0.062825
Curated_gene_sets:reactome_p...52	Curated_gene_sets:reactome_piwi_interacting_rna_pirna_biogenesis	SET	29	0.23047	0.0090183	0.15055	0.062914
GO_bp:go_progesterone_metabo...	GO_bp:go_progesterone_metabolic_process	SET	10	0.39599	0.0091035	0.25879	0.062999
Curated_gene_sets:jaatinen_h...1	Curated_gene_sets:jaatinen_hematopoietic_stem_cell_dn	SET	218	0.089604	0.0095649	0.058562	0.06301
GO_mf:go_anion_anion_antipor...	GO_mf:go_anion_anion_antiporter_activity	SET	29	0.22969	0.0089876	0.15015	0.063058
GO_bp:go_positive_regulation...554	GO_bp:go_positive_regulation_of_natural_killer_cell_proliferation	SET	8	0.3987	0.0081987	0.26098	0.063297
GO_bp:go_positive_regulation...552	GO_bp:go_positive_regulation_of_natural_killer_cell_mediated_immune_response_to_tumor_cell	SET	9	0.43921	0.0095792	0.28751	0.063311
Curated_gene_sets:reactome_j...1	Curated_gene_sets:reactome_jnk_c_jun_kinases_phosphorylation_and_activation_mediated_by_activated_human_tak1	SET	19	0.29632	0.0093876	0.19397	0.063314
GO_bp:go_regulation_of_recep...4	GO_bp:go_regulation_of_receptor_clustering	SET	11	0.37185	0.0089655	0.24368	0.063519
GO_mf:go_acetylcholine_recep...3	GO_mf:go_acetylcholine_receptor_inhibitor_activity	SET	6	0.55743	0.0099274	0.36533	0.063537
Curated_gene_sets:senese_hda...6	Curated_gene_sets:senese_hdac2_targets_up	SET	110	0.12506	0.0095099	0.081961	0.063541
Curated_gene_sets:reactome_m...92	Curated_gene_sets:reactome_muscarinic_acetylcholine_receptors	SET	5	0.59415	0.0096597	0.38941	0.063541
GO_bp:go_oxalate_transport	GO_bp:go_oxalate_transport	SET	10	0.37891	0.008711	0.24843	0.063609
GO_mf:go_oxalate_transmembra...	GO_mf:go_oxalate_transmembrane_transporter_activity	SET	10	0.37891	0.008711	0.24843	0.063609
Curated_gene_sets:yao_tempor...11	Curated_gene_sets:yao_temporal_response_to_progesterone_cluster_2	SET	50	0.17705	0.0090916	0.1161	0.063642
GO_bp:go_regulation_of_plasm...2	GO_bp:go_regulation_of_plasma_membrane_organization	SET	10	0.47391	0.010895	0.3108	0.063662
GO_mf:go_atpase_inhibitor_ac...	GO_mf:go_atpase_inhibitor_activity	SET	5	0.43882	0.0071344	0.28789	0.063727
Curated_gene_sets:onder_cdh1...4	Curated_gene_sets:onder_cdh1_targets_2_dn	SET	450	0.064392	0.0098141	0.042278	0.063883
GO_mf:go_n_formyl_peptide_re...	GO_mf:go_n_formyl_peptide_receptor_activity	SET	4	0.77093	0.011211	0.50618	0.063884
Curated_gene_sets:biocarta_g...6	Curated_gene_sets:biocarta_gh_pathway	SET	27	0.25204	0.0095166	0.16551	0.063916
Curated_gene_sets:reactome_t...97	Curated_gene_sets:reactome_transport_of_connexons_to_the_plasma_membrane	SET	19	0.28372	0.0089887	0.18632	0.063917
Curated_gene_sets:hummerich_...5	Curated_gene_sets:hummerich_skin_cancer_progression_dn	SET	98	0.12275	0.0088134	0.080665	0.064051
GO_mf:go_laminin_1_binding	GO_mf:go_laminin_1_binding	SET	6	0.61141	0.010889	0.40229	0.064286
Curated_gene_sets:reactome_a...72	Curated_gene_sets:reactome_alpha_oxidation_of_phytanate	SET	6	0.53516	0.0095308	0.35223	0.064348
Curated_gene_sets:reactome_s...120	Curated_gene_sets:reactome_sulfide_oxidation_to_sulfate	SET	7	0.50823	0.0097763	0.33467	0.06444
GO_bp:go_regulation_of_histo...10	GO_bp:go_regulation_of_histone_h3_k9_trimethylation	SET	10	0.38197	0.0087813	0.25154	0.064447
GO_mf:go_ion_channel_binding	GO_mf:go_ion_channel_binding	SET	116	0.12224	0.0095441	0.080545	0.064566
GO_bp:go_ductus_arteriosus_c...	GO_bp:go_ductus_arteriosus_closure	SET	5	0.64967	0.010562	0.42817	0.0646
GO_bp:go_positive_regulation...355	GO_bp:go_positive_regulation_of_histone_h4_acetylation	SET	7	0.43792	0.0084238	0.28863	0.06461
GO_bp:go_negative_regulation...249	GO_bp:go_negative_regulation_of_feeding_behavior	SET	10	0.39779	0.0091451	0.26246	0.064817
Curated_gene_sets:bertucci_m...2	Curated_gene_sets:bertucci_medullary_vs_ductal_breast_cancer_up	SET	194	0.090299	0.0090989	0.059598	0.064876
GO_mf:go_chromatin_binding	GO_mf:go_chromatin_binding	SET	497	0.057064	0.0091286	0.037675	0.064939
GO_bp:go_regulation_of_lyase...	GO_bp:go_regulation_of_lyase_activity	SET	45	0.19105	0.0093085	0.12623	0.065084
GO_cc:go_endocytic_vesicle	GO_cc:go_endocytic_vesicle	SET	276	0.077708	0.009319	0.051359	0.065145
GO_mf:go_water_transmembrane...	GO_mf:go_water_transmembrane_transporter_activity	SET	12	0.41743	0.010512	0.27592	0.065163
GO_bp:go_mitotic_dna_replica...1	GO_bp:go_mitotic_dna_replication	SET	10	0.3895	0.0089544	0.25763	0.065292
Curated_gene_sets:creighton_...7	Curated_gene_sets:creighton_endocrine_therapy_resistance_5	SET	453	0.061341	0.0093795	0.040589	0.065369
Curated_gene_sets:kegg_axon_...	Curated_gene_sets:kegg_axon_guidance	SET	123	0.122	0.0098068	0.080738	0.065398
GO_cc:go_brush_border	GO_cc:go_brush_border	SET	94	0.12987	0.0091333	0.085967	0.065445
Curated_gene_sets:bruins_uvc...2	Curated_gene_sets:bruins_uvc_response_late	SET	1061	0.038429	0.0088434	0.025439	0.06545
GO_bp:go_positive_t_cell_sel...	GO_bp:go_positive_t_cell_selection	SET	34	0.23065	0.009771	0.15274	0.065524
Curated_gene_sets:frasor_res...3	Curated_gene_sets:frasor_response_to_serm_or_fulvestrant_dn	SET	49	0.17278	0.0087835	0.11444	0.065552
GO_cc:go_nuclear_euchromatin	GO_cc:go_nuclear_euchromatin	SET	24	0.24933	0.0088768	0.1653	0.065735
GO_bp:go_dentate_gyrus_devel...	GO_bp:go_dentate_gyrus_development	SET	16	0.3334	0.0096937	0.22115	0.065835
GO_bp:go_regulation_of_biomi...	GO_bp:go_regulation_of_biomineral_tissue_development	SET	82	0.14543	0.0095554	0.096476	0.065865
GO_mf:go_udp_galactosyltrans...	GO_mf:go_udp_galactosyltransferase_activity	SET	22	0.28678	0.0097757	0.19027	0.065883
Curated_gene_sets:mense_hypo...	Curated_gene_sets:mense_hypoxia_up	SET	95	0.13135	0.009286	0.087155	0.065909
GO_bp:go_negative_regulation...292	GO_bp:go_negative_regulation_of_histone_h3_k9_methylation	SET	12	0.358	0.0090153	0.23777	0.066085
Curated_gene_sets:kim_pten_t...1	Curated_gene_sets:kim_pten_targets_dn	SET	5	0.51589	0.0083875	0.34271	0.066127
Curated_gene_sets:reactome_t...60	Curated_gene_sets:reactome_traf6_mediated_induction_of_tak1_complex_within_tlr4_complex	SET	15	0.30945	0.0087118	0.20566	0.066211
GO_cc:go_oxoglutarate_dehydr...	GO_cc:go_oxoglutarate_dehydrogenase_complex	SET	7	0.45786	0.0088074	0.30433	0.066235
Curated_gene_sets:kuninger_i...1	Curated_gene_sets:kuninger_igf1_vs_pdgfb_targets_dn	SET	42	0.20256	0.0095354	0.13464	0.066239
GO_bp:go_detection_of_temper...2	GO_bp:go_detection_of_temperature_stimulus_involved_in_sensory_perception	SET	15	0.31206	0.0087851	0.20764	0.06645
GO_bp:go_positive_regulation...608	GO_bp:go_positive_regulation_of_oxidoreductase_activity	SET	51	0.17694	0.0091763	0.11783	0.066606
GO_bp:go_response_to_nerve_g...	GO_bp:go_response_to_nerve_growth_factor	SET	52	0.17945	0.0093968	0.11952	0.066645
GO_bp:go_localization_within...	GO_bp:go_localization_within_membrane	SET	141	0.10482	0.0090169	0.06985	0.066738
Curated_gene_sets:onder_cdh1...1	Curated_gene_sets:onder_cdh1_signaling_via_ctnnb1	SET	77	0.15971	0.010171	0.10646	0.066792
GO_bp:go_rab_protein_signal_...	GO_bp:go_rab_protein_signal_transduction	SET	63	0.1489	0.0085798	0.09928	0.066846
GO_bp:go_negative_regulation...514	GO_bp:go_negative_regulation_of_phagocytosis	SET	19	0.2846	0.0090166	0.18977	0.066849
GO_bp:go_telomeric_loop_disa...	GO_bp:go_telomeric_loop_disassembly	SET	9	0.45145	0.0098462	0.30103	0.06686
Curated_gene_sets:kegg_glyco...4	Curated_gene_sets:kegg_glycosaminoglycan_biosynthesis_keratan_sulfate	SET	15	0.33437	0.0094133	0.22296	0.066862
GO_bp:go_formation_of_extrac...	GO_bp:go_formation_of_extrachromosomal_circular_dna	SET	13	0.38999	0.010222	0.26008	0.066884
GO_cc:go_golgi_apparatus	GO_cc:go_golgi_apparatus	SET	1457	0.033635	0.0089691	0.022431	0.066884
Curated_gene_sets:mullighan_...2	Curated_gene_sets:mullighan_mll_signature_1_up	SET	369	0.063852	0.0088319	0.042583	0.066885
GO_bp:go_regulation_of_potas...1	GO_bp:go_regulation_of_potassium_ion_export_across_plasma_membrane	SET	6	0.53921	0.009603	0.35984	0.067014
Curated_gene_sets:reactome_d...54	Curated_gene_sets:reactome_diseases_associated_with_surfactant_metabolism	SET	9	0.46725	0.010191	0.31184	0.06703
Curated_gene_sets:gross_hypo...2	Curated_gene_sets:gross_hypoxia_via_elk3_and_hif1a_up	SET	135	0.10979	0.0092427	0.073286	0.06707
GO_mf:go_vitamin_transmembra...	GO_mf:go_vitamin_transmembrane_transporter_activity	SET	24	0.23322	0.0083029	0.15572	0.067123
Curated_gene_sets:reactome_f...23	Curated_gene_sets:reactome_fgfr2_mutant_receptor_activation	SET	32	0.22646	0.0093076	0.15123	0.06715
Curated_gene_sets:zheng_glio...1	Curated_gene_sets:zheng_glioblastoma_plasticity_dn	SET	53	0.19274	0.01019	0.12873	0.067162
GO_bp:go_cardiac_muscle_cell...2	GO_bp:go_cardiac_muscle_cell_action_potential_involved_in_contraction	SET	48	0.19944	0.010035	0.13324	0.067224
GO_bp:go_low_density_lipopro...3	GO_bp:go_low_density_lipoprotein_particle_receptor_catabolic_process	SET	13	0.35257	0.0092409	0.23575	0.067397
GO_bp:go_trna_aminoacylation...	GO_bp:go_trna_aminoacylation_for_mitochondrial_protein_translation	SET	7	0.43481	0.008364	0.29087	0.067481
GO_bp:go_regulation_of_mrna_...1	GO_bp:go_regulation_of_mrna_3_end_processing	SET	27	0.21886	0.0082638	0.14646	0.067558
Curated_gene_sets:durand_str...1	Curated_gene_sets:durand_stroma_ns_up	SET	162	0.09973	0.0091909	0.066757	0.067606
GO_bp:go_positive_regulation...698	GO_bp:go_positive_regulation_of_receptor_recycling	SET	14	0.34079	0.009269	0.2283	0.067762
GO_bp:go_definitive_erythroc...	GO_bp:go_definitive_erythrocyte_differentiation	SET	4	0.61428	0.0089329	0.41156	0.067783
Curated_gene_sets:zhan_multi...12	Curated_gene_sets:zhan_multiple_myeloma_lb_dn	SET	36	0.20906	0.0091126	0.14007	0.067797
Curated_gene_sets:yao_tempor...17	Curated_gene_sets:yao_temporal_response_to_progesterone_cluster_8	SET	47	0.18954	0.0094375	0.12702	0.067835
Curated_gene_sets:reactome_m...23	Curated_gene_sets:reactome_met_interacts_with_tns_proteins	SET	5	0.60401	0.0098201	0.40482	0.06785
GO_bp:go_positive_regulation...54	GO_bp:go_positive_regulation_of_axon_extension	SET	36	0.20545	0.0089555	0.13778	0.067977
Curated_gene_sets:lee_differ...	Curated_gene_sets:lee_differentiating_t_lymphocyte	SET	180	0.092529	0.0089843	0.062056	0.067982
GO_bp:go_positive_regulation...544	GO_bp:go_positive_regulation_of_myeloid_leukocyte_mediated_immunity	SET	27	0.23512	0.0088776	0.15774	0.068052
GO_bp:go_left_right_axis_spe...	GO_bp:go_left_right_axis_specification	SET	13	0.32063	0.0084036	0.21515	0.068086
Curated_gene_sets:bruins_uvc...6	Curated_gene_sets:bruins_uvc_response_via_tp53_group_c	SET	89	0.13229	0.0090539	0.088788	0.06813
GO_mf:go_modified_amino_acid...1	GO_mf:go_modified_amino_acid_binding	SET	85	0.13042	0.008724	0.08759	0.068256
GO_mf:go_hydrolase_activity_...2	GO_mf:go_hydrolase_activity_acting_on_carbon_nitrogen_but_not_peptide_bonds	SET	124	0.11077	0.0089398	0.074411	0.068309
GO_bp:go_response_to_interle...7	GO_bp:go_response_to_interleukin_2	SET	12	0.39625	0.0099786	0.26633	0.068409
Curated_gene_sets:kalma_e2f1...	Curated_gene_sets:kalma_e2f1_targets	SET	11	0.31879	0.0076863	0.21435	0.068483
Curated_gene_sets:pid_rac1_r...	Curated_gene_sets:pid_rac1_reg_pathway	SET	36	0.21606	0.0094181	0.14529	0.068505
Curated_gene_sets:kegg_nicot...	Curated_gene_sets:kegg_nicotinate_and_nicotinamide_metabolism	SET	24	0.25569	0.0091031	0.17194	0.068507
GO_bp:go_disaccharide_metabo...	GO_bp:go_disaccharide_metabolic_process	SET	6	0.4527	0.0080622	0.30446	0.068531
Curated_gene_sets:chiang_liv...5	Curated_gene_sets:chiang_liver_cancer_subclass_polysomy7_dn	SET	25	0.25629	0.0093125	0.1724	0.06856
GO_cc:go_axonemal_microtubule	GO_cc:go_axonemal_microtubule	SET	8	0.44894	0.0092318	0.30212	0.068648
GO_bp:go_dna_strand_renatura...	GO_bp:go_dna_strand_renaturation	SET	8	0.33154	0.0068177	0.22312	0.068652
GO_bp:go_oligodendrocyte_dif...	GO_bp:go_oligodendrocyte_differentiation	SET	87	0.13769	0.0093174	0.092659	0.068654
Curated_gene_sets:reactome_r...18	Curated_gene_sets:reactome_reelin_signalling_pathway	SET	4	0.69661	0.01013	0.46882	0.068665
Curated_gene_sets:reactome_a...16	Curated_gene_sets:reactome_activated_ntrk2_signals_through_fyn	SET	7	0.53213	0.010236	0.35836	0.068792
Curated_gene_sets:goldrath_i...	Curated_gene_sets:goldrath_immune_memory	SET	62	0.16225	0.0092751	0.1093	0.068843
GO_bp:go_regulation_of_cardi...7	GO_bp:go_regulation_of_cardiac_muscle_cell_membrane_potential	SET	7	0.44867	0.0086305	0.30234	0.068918
Curated_gene_sets:zamora_nos...2	Curated_gene_sets:zamora_nos2_targets_up	SET	49	0.17353	0.0088219	0.11694	0.068924
GO_bp:go_cellular_response_t...119	GO_bp:go_cellular_response_to_vascular_endothelial_growth_factor_stimulus	SET	52	0.18585	0.0097322	0.12525	0.068931
GO_bp:go_myd88_independent_t...	GO_bp:go_myd88_independent_toll_like_receptor_signaling_pathway	SET	31	0.20934	0.0084686	0.14115	0.069034
GO_bp:go_cellular_response_t...110	GO_bp:go_cellular_response_to_sterol	SET	21	0.28956	0.0096438	0.19534	0.069131
GO_bp:go_vitamin_d_receptor_...	GO_bp:go_vitamin_d_receptor_signaling_pathway	SET	9	0.45561	0.0099369	0.30753	0.069245
GO_bp:go_microtubule_organiz...1	GO_bp:go_microtubule_organizing_center_localization	SET	28	0.22003	0.0084602	0.14892	0.069783
Curated_gene_sets:verhaak_am...1	Curated_gene_sets:verhaak_aml_with_npm1_mutated_dn	SET	232	0.08664	0.0095373	0.058642	0.069788
GO_bp:go_cornification	GO_bp:go_cornification	SET	112	0.14538	0.011155	0.098413	0.069817
Curated_gene_sets:yemelyanov...	Curated_gene_sets:yemelyanov_gr_targets_dn	SET	11	0.37498	0.0090411	0.25396	0.06991
GO_bp:go_regulation_of_vitam...2	GO_bp:go_regulation_of_vitamin_d_receptor_signaling_pathway	SET	6	0.5417	0.0096474	0.3669	0.069923
Curated_gene_sets:reactome_s...83	Curated_gene_sets:reactome_signaling_by_rho_gtpases	SET	410	0.063979	0.0093178	0.043335	0.069929
GO_bp:go_regulation_of_histo...9	GO_bp:go_regulation_of_histone_h3_k9_methylation	SET	22	0.26113	0.0089013	0.17689	0.06995
GO_bp:go_cell_cell_junction_...1	GO_bp:go_cell_cell_junction_assembly	SET	119	0.12028	0.009511	0.081497	0.070002
GO_bp:go_regulation_of_acute...2	GO_bp:go_regulation_of_acute_inflammatory_response_to_antigenic_stimulus	SET	12	0.41879	0.010546	0.28376	0.070002
Curated_gene_sets:zhou_cell_...3	Curated_gene_sets:zhou_cell_cycle_genes_in_ir_response_6hr	SET	79	0.1264	0.0081525	0.085657	0.07003
GO_bp:go_opioid_receptor_sig...	GO_bp:go_opioid_receptor_signaling_pathway	SET	11	0.38578	0.0093014	0.2618	0.070308
Curated_gene_sets:wilensky_r...	Curated_gene_sets:wilensky_response_to_darapladib	SET	27	0.21624	0.008165	0.14676	0.070321
GO_bp:go_supramolecular_fibe...	GO_bp:go_supramolecular_fiber_organization	SET	613	0.050952	0.0090236	0.03458	0.070326
GO_bp:go_regulation_of_chrom...2	GO_bp:go_regulation_of_chromatin_binding	SET	22	0.25926	0.0088378	0.17597	0.070338
Curated_gene_sets:hirsch_cel...2	Curated_gene_sets:hirsch_cellular_transformation_signature_up	SET	238	0.082762	0.009226	0.056181	0.070367
GO_bp:go_rna_dependent_dna_b...	GO_bp:go_rna_dependent_dna_biosynthetic_process	SET	69	0.14437	0.0087043	0.098018	0.070406
GO_bp:go_ubiquitin_independe...	GO_bp:go_ubiquitin_independent_protein_catabolic_process_via_the_multivesicular_body_sorting_pathway	SET	5	0.58333	0.0094839	0.39628	0.070515
GO_mf:go_transferase_activit...1	GO_mf:go_transferase_activity_transferring_acyl_groups	SET	238	0.077248	0.0086113	0.052485	0.070544
Curated_gene_sets:myllykanga...16	Curated_gene_sets:myllykangas_amplification_hot_spot_6	SET	6	0.41192	0.0073361	0.28017	0.070754
GO_bp:go_cellular_response_t...60	GO_bp:go_cellular_response_to_ionizing_radiation	SET	70	0.1417	0.0086051	0.096394	0.070789
GO_bp:go_thymocyte_migration	GO_bp:go_thymocyte_migration	SET	6	0.49309	0.0087816	0.33556	0.070862
Curated_gene_sets:reactome_f...43	Curated_gene_sets:reactome_formyl_peptide_receptors_bind_formyl_peptides_and_many_other_ligands	SET	8	0.50243	0.010332	0.34201	0.070917
GO_bp:go_protein_palmitoylat...	GO_bp:go_protein_palmitoylation	SET	33	0.19403	0.008098	0.1322	0.071113
GO_bp:go_positive_regulation...168	GO_bp:go_positive_regulation_of_chromatin_binding	SET	13	0.33897	0.0088842	0.23096	0.071114
Curated_gene_sets:tcga_gliob...3	Curated_gene_sets:tcga_glioblastoma_mutated	SET	8	0.43603	0.0089662	0.29715	0.071147
GO_bp:go_negative_regulation...436	GO_bp:go_negative_regulation_of_mrna_processing	SET	26	0.22507	0.0083397	0.15344	0.071216
GO_bp:go_response_to_platele...1	GO_bp:go_response_to_platelet_aggregation_inhibitor	SET	13	0.38654	0.010131	0.26357	0.071254
GO_bp:go_branch_elongation_i...1	GO_bp:go_branch_elongation_involved_in_mammary_gland_duct_branching	SET	5	0.57466	0.0093428	0.39197	0.071323
GO_mf:go_small_gtpase_binding	GO_mf:go_small_gtpase_binding	SET	401	0.060438	0.008707	0.041246	0.071426
GO_bp:go_cyclooxygenase_path...	GO_bp:go_cyclooxygenase_pathway	SET	11	0.3797	0.0091548	0.25926	0.071531
GO_bp:go_positive_regulation...160	GO_bp:go_positive_regulation_of_chemokine_production	SET	52	0.17221	0.0090181	0.11768	0.07168
GO_cc:go_mhc_class_i_protein...	GO_cc:go_mhc_class_i_protein_complex	SET	8	0.45685	0.0093945	0.31236	0.071797
Curated_gene_sets:biocarta_s...12	Curated_gene_sets:biocarta_spry_pathway	SET	16	0.32413	0.0094241	0.22162	0.071805
Curated_gene_sets:pid_p38_mk...1	Curated_gene_sets:pid_p38_mk2_pathway	SET	21	0.28142	0.0093729	0.19246	0.071841
GO_mf:go_microtubule_severin...	GO_mf:go_microtubule_severing_atpase_activity	SET	7	0.43926	0.0084495	0.30045	0.071881
GO_bp:go_substrate_dependent...3	GO_bp:go_substrate_dependent_cerebral_cortex_tangential_migration	SET	5	0.63237	0.010281	0.43262	0.071917
GO_bp:go_regulation_of_anato...2	GO_bp:go_regulation_of_anatomical_structure_size	SET	469	0.057743	0.0089799	0.039507	0.071939
Curated_gene_sets:kegg_nod_l...	Curated_gene_sets:kegg_nod_like_receptor_signaling_pathway	SET	59	0.15975	0.0089093	0.10935	0.072017
GO_bp:go_leptin_mediated_sig...	GO_bp:go_leptin_mediated_signaling_pathway	SET	9	0.46475	0.010136	0.31812	0.072027
Curated_gene_sets:smid_breas...12	Curated_gene_sets:smid_breast_cancer_relapse_in_bone_up	SET	93	0.13158	0.0092047	0.090074	0.072042
GO_cc:go_ciliary_rootlet	GO_cc:go_ciliary_rootlet	SET	10	0.37239	0.008561	0.25495	0.072066
GO_bp:go_positive_regulation...463	GO_bp:go_positive_regulation_of_lymphocyte_chemotaxis	SET	20	0.28895	0.0093918	0.19785	0.072087
GO_mf:go_acetylcholine_bindi...	GO_mf:go_acetylcholine_binding	SET	14	0.33587	0.0091353	0.23004	0.072145
Curated_gene_sets:pid_retino...	Curated_gene_sets:pid_retinoic_acid_pathway	SET	30	0.22448	0.0089337	0.15375	0.072149
Curated_gene_sets:reactome_s...10	Curated_gene_sets:reactome_sema4d_in_semaphorin_signaling	SET	24	0.21893	0.0077943	0.15001	0.072238
GO_bp:go_positive_regulation...108	GO_bp:go_positive_regulation_of_cell_aging	SET	13	0.37924	0.0099399	0.26018	0.072479
GO_mf:go_proteoglycan_binding	GO_mf:go_proteoglycan_binding	SET	36	0.22044	0.0096089	0.1513	0.07257
GO_bp:go_regulation_of_mitoc...6	GO_bp:go_regulation_of_mitochondrial_outer_membrane_permeabilization_involved_in_apoptotic_signaling_pathway	SET	41	0.19743	0.0091826	0.13553	0.072611
Curated_gene_sets:reactome_c...88	Curated_gene_sets:reactome_copi_dependent_golgi_to_er_retrograde_traffic	SET	95	0.11498	0.0081292	0.078982	0.072728
GO_bp:go_alpha_beta_t_cell_a...	GO_bp:go_alpha_beta_t_cell_activation	SET	129	0.11334	0.0093288	0.077874	0.072787
Curated_gene_sets:weston_veg...1	Curated_gene_sets:weston_vegfa_targets	SET	92	0.13087	0.0091055	0.090014	0.073003
GO_bp:go_negative_regulation...501	GO_bp:go_negative_regulation_of_oxidoreductase_activity	SET	22	0.26895	0.0091679	0.18504	0.073053
GO_mf:go_s_adenosylmethionin...	GO_mf:go_s_adenosylmethionine_dependent_methyltransferase_activity	SET	150	0.095278	0.0084518	0.065572	0.073117
GO_bp:go_tube_development	GO_bp:go_tube_development	SET	962	0.041782	0.009181	0.028758	0.073134
Curated_gene_sets:bredemeyer...2	Curated_gene_sets:bredemeyer_rag_signaling_not_via_atm_up	SET	59	0.15551	0.0086724	0.10704	0.073144
Curated_gene_sets:sharma_pil...2	Curated_gene_sets:sharma_pilocytic_astrocytoma_location_up	SET	27	0.25341	0.0095683	0.17449	0.07322
GO_bp:go_response_to_metal_i...	GO_bp:go_response_to_metal_ion	SET	353	0.066849	0.0090476	0.046046	0.07329
GO_bp:go_regulation_of_retro...	GO_bp:go_regulation_of_retrograde_protein_transport_er_to_cytosol	SET	12	0.33042	0.0083208	0.22765	0.073338
Curated_gene_sets:bohn_prima...1	Curated_gene_sets:bohn_primary_immunodeficiency_syndrom_dn	SET	36	0.205	0.0089359	0.14125	0.073345
Curated_gene_sets:beier_glio...1	Curated_gene_sets:beier_glioma_stem_cell_dn	SET	63	0.15413	0.0088812	0.10622	0.073401
GO_bp:go_megakaryocyte_diffe...	GO_bp:go_megakaryocyte_differentiation	SET	85	0.1298	0.0086826	0.089464	0.073417
GO_bp:go_regulation_of_chemo...2	GO_bp:go_regulation_of_chemokine_mediated_signaling_pathway	SET	8	0.47339	0.0097345	0.32633	0.073449
GO_bp:go_eyelid_development_...	GO_bp:go_eyelid_development_in_camera_type_eye	SET	13	0.36758	0.0096342	0.25372	0.073708
Curated_gene_sets:chen_hoxa5...1	Curated_gene_sets:chen_hoxa5_targets_6hr_dn	SET	5	0.5303	0.0086217	0.3661	0.073747
GO_bp:go_neural_crest_cell_m...2	GO_bp:go_neural_crest_cell_migration_involved_in_autonomic_nervous_system_development	SET	6	0.54314	0.009673	0.37501	0.073769
Curated_gene_sets:wang_barre...3	Curated_gene_sets:wang_barretts_esophagus_dn	SET	24	0.25885	0.0092156	0.17882	0.073875
GO_bp:go_intracellular_trans...	GO_bp:go_intracellular_transport	SET	1711	0.02936	0.0084222	0.020286	0.073918
GO_bp:go_single_stranded_vir...	GO_bp:go_single_stranded_viral_rna_replication_via_double_stranded_dna_intermediate	SET	18	0.34784	0.010726	0.24038	0.073948
GO_cc:go_filtration_diaphragm	GO_cc:go_filtration_diaphragm	SET	9	0.47689	0.010401	0.32973	0.074054
GO_bp:go_hematopoietic_proge...	GO_bp:go_hematopoietic_progenitor_cell_differentiation	SET	163	0.093372	0.0086312	0.064645	0.074325
GO_cc:go_postsynaptic_densit...1	GO_cc:go_postsynaptic_density_intracellular_component	SET	15	0.30709	0.0086454	0.21292	0.074617
GO_mf:go_ephrin_receptor_act...	GO_mf:go_ephrin_receptor_activity	SET	20	0.30949	0.01006	0.2146	0.074633
Curated_gene_sets:mori_small...1	Curated_gene_sets:mori_small_pre_bii_lymphocyte_dn	SET	70	0.13501	0.0081989	0.093625	0.074654
GO_bp:go_positive_regulation...781	GO_bp:go_positive_regulation_of_synaptic_transmission_glutamatergic	SET	32	0.21906	0.0090036	0.15191	0.074659
GO_bp:go_protein_insertion_i...2	GO_bp:go_protein_insertion_into_membrane	SET	59	0.15697	0.0087538	0.10888	0.07471
Curated_gene_sets:pid_cd8_tc...2	Curated_gene_sets:pid_cd8_tcr_pathway	SET	51	0.17078	0.0088566	0.1185	0.074786
GO_bp:go_regulation_of_posts...4	GO_bp:go_regulation_of_postsynaptic_membrane_neurotransmitter_receptor_levels	SET	60	0.16256	0.0091417	0.11281	0.074808
Curated_gene_sets:reactome_m...81	Curated_gene_sets:reactome_mrna_capping	SET	29	0.20446	0.0080005	0.1419	0.074817
Curated_gene_sets:reactome_s...13	Curated_gene_sets:reactome_semaphorin_interactions	SET	60	0.14999	0.0084352	0.10415	0.074917
Curated_gene_sets:reactome_a...32	Curated_gene_sets:reactome_activation_of_irf3_irf7_mediated_by_tbk1_ikk_epsilon	SET	17	0.25308	0.0075846	0.17586	0.075071
GO_bp:go_negative_regulation...23	GO_bp:go_negative_regulation_of_amino_acid_transport	SET	12	0.38052	0.0095823	0.26447	0.075111
GO_bp:go_viral_life_cycle	GO_bp:go_viral_life_cycle	SET	315	0.068048	0.008709	0.047299	0.075131
GO_bp:go_tetrahydrofolate_bi...	GO_bp:go_tetrahydrofolate_biosynthetic_process	SET	7	0.42794	0.0082318	0.29749	0.07515
GO_bp:go_response_to_interle...9	GO_bp:go_response_to_interleukin_4	SET	35	0.1915	0.0082308	0.13313	0.075156
GO_bp:go_regulation_of_toll_...1	GO_bp:go_regulation_of_toll_like_receptor_2_signaling_pathway	SET	10	0.35862	0.0082444	0.24931	0.075165
GO_bp:go_t_cell_migration	GO_bp:go_t_cell_migration	SET	57	0.16225	0.008894	0.1129	0.075349
GO_mf:go_nerve_growth_factor...	GO_mf:go_nerve_growth_factor_binding	SET	5	0.61886	0.010061	0.43088	0.075474
GO_bp:go_acetyl_coa_biosynth...2	GO_bp:go_acetyl_coa_biosynthetic_process_from_pyruvate	SET	14	0.30869	0.0083959	0.21497	0.07551
GO_bp:go_carbohydrate_deriva...2	GO_bp:go_carbohydrate_derivative_catabolic_process	SET	167	0.093592	0.0087561	0.065201	0.075589
GO_bp:go_sister_chromatid_co...	GO_bp:go_sister_chromatid_cohesion	SET	50	0.16376	0.0084091	0.11415	0.075714
GO_bp:go_endocrine_hormone_s...	GO_bp:go_endocrine_hormone_secretion	SET	45	0.1821	0.0088724	0.12695	0.075731
Curated_gene_sets:reactome_s...32	Curated_gene_sets:reactome_signal_transduction_by_l1	SET	21	0.28403	0.0094596	0.19805	0.075778
GO_bp:go_response_to_forskol...	GO_bp:go_response_to_forskolin	SET	11	0.40995	0.0098842	0.28593	0.075834
GO_bp:go_respiratory_system_...2	GO_bp:go_respiratory_system_process	SET	25	0.25484	0.0092597	0.17797	0.076091
GO_bp:go_regulation_of_neuro...9	GO_bp:go_regulation_of_neuron_projection_development	SET	457	0.05847	0.0089789	0.040838	0.076114
GO_bp:go_toll_like_receptor_...1	GO_bp:go_toll_like_receptor_2_signaling_pathway	SET	14	0.31652	0.0086088	0.22112	0.076159
GO_bp:go_positive_regulation...395	GO_bp:go_positive_regulation_of_interleukin_17_production	SET	15	0.30352	0.0085447	0.21204	0.076164
GO_bp:go_tissue_homeostasis	GO_bp:go_tissue_homeostasis	SET	211	0.087529	0.0091939	0.061186	0.07629
Curated_gene_sets:golub_all_...1	Curated_gene_sets:golub_all_vs_aml_dn	SET	22	0.24267	0.0082721	0.16965	0.076309
Curated_gene_sets:sasson_res...1	Curated_gene_sets:sasson_response_to_forskolin_dn	SET	83	0.1364	0.0090166	0.095372	0.07634
Curated_gene_sets:reactome_h...20	Curated_gene_sets:reactome_histidine_catabolism	SET	8	0.41691	0.0085731	0.29184	0.076575
GO_bp:go_histidine_catabolic...	GO_bp:go_histidine_catabolic_process	SET	8	0.41691	0.0085731	0.29184	0.076575
Curated_gene_sets:reactome_t...35	Curated_gene_sets:reactome_tlr3_mediated_ticam1_dependent_programmed_cell_death	SET	6	0.52787	0.0094011	0.36977	0.076718
GO_mf:go_u3_snorna_binding	GO_mf:go_u3_snorna_binding	SET	6	0.42273	0.0075285	0.29618	0.076759
GO_cc:go_anchoring_junction	GO_cc:go_anchoring_junction	SET	530	0.053558	0.0088396	0.037527	0.07677
GO_mf:go_testosterone_dehydr...	GO_mf:go_testosterone_dehydrogenase_nadplus_activity	SET	5	0.52018	0.0084571	0.36451	0.076792
Curated_gene_sets:biocarta_t...12	Curated_gene_sets:biocarta_thelper_pathway	SET	12	0.38003	0.0095701	0.2664	0.076864
Curated_gene_sets:matzuk_cum...	Curated_gene_sets:matzuk_cumulus_expansion	SET	8	0.4559	0.0093749	0.32008	0.077181
Curated_gene_sets:caffarel_r...3	Curated_gene_sets:caffarel_response_to_thc_24hr_5_dn	SET	53	0.147	0.0077713	0.10321	0.077194
GO_bp:go_c_terminal_protein_...3	GO_bp:go_c_terminal_protein_lipidation	SET	6	0.49231	0.0087677	0.34569	0.077215
GO_bp:go_positive_regulation...1	GO_bp:go_positive_regulation_by_host_of_viral_genome_replication	SET	6	0.4489	0.0079947	0.31539	0.077331
GO_bp:go_embryonic_brain_dev...	GO_bp:go_embryonic_brain_development	SET	10	0.3877	0.008913	0.27242	0.077352
GO_bp:go_regulation_of_respo...7	GO_bp:go_regulation_of_response_to_extracellular_stimulus	SET	25	0.25773	0.0093647	0.1811	0.077356
GO_mf:go_carnitine_o_acyltra...	GO_mf:go_carnitine_o_acyltransferase_activity	SET	6	0.51312	0.0091384	0.36069	0.077434
GO_bp:go_apoptotic_mitochond...	GO_bp:go_apoptotic_mitochondrial_changes	SET	113	0.10788	0.0083143	0.075863	0.077516
Curated_gene_sets:dazard_res...1	Curated_gene_sets:dazard_response_to_uv_nhek_dn	SET	295	0.071212	0.0088246	0.050085	0.077545
GO_cc:go_euchromatin	GO_cc:go_euchromatin	SET	31	0.20303	0.0082133	0.14279	0.077547
GO_mf:go_acyl_coa_oxidase_ac...	GO_mf:go_acyl_coa_oxidase_activity	SET	6	0.45378	0.0080815	0.31918	0.077563
Curated_gene_sets:yamashita_...3	Curated_gene_sets:yamashita_liver_cancer_with_epcam_dn	SET	14	0.32577	0.0088605	0.22922	0.077637
GO_bp:go_nuclear_export	GO_bp:go_nuclear_export	SET	187	0.080447	0.0079601	0.056658	0.07783
Curated_gene_sets:iglesias_e...2	Curated_gene_sets:iglesias_e2f_targets_up	SET	138	0.10389	0.008842	0.073179	0.077869
GO_mf:go_neuropeptide_binding	GO_mf:go_neuropeptide_binding	SET	23	0.27269	0.0095043	0.19215	0.077936
Curated_gene_sets:ji_respons...1	Curated_gene_sets:ji_response_to_fsh_dn	SET	50	0.17522	0.008998	0.12347	0.077939
Curated_gene_sets:lau_apopto...2	Curated_gene_sets:lau_apoptosis_cdkn2a_up	SET	55	0.16065	0.0086514	0.11323	0.077976
GO_bp:go_ventricular_cardiac...4	GO_bp:go_ventricular_cardiac_muscle_cell_membrane_repolarization	SET	24	0.25529	0.0090887	0.18005	0.078125
GO_bp:go_receptor_catabolic_...	GO_bp:go_receptor_catabolic_process	SET	31	0.21745	0.0087969	0.15337	0.078134
Curated_gene_sets:reactome_n...10	Curated_gene_sets:reactome_neddylation	SET	227	0.074452	0.0081079	0.052517	0.078153
Curated_gene_sets:reactome_s...11	Curated_gene_sets:reactome_sema4d_induced_cell_migration_and_growth_cone_collapse	SET	20	0.22668	0.007368	0.15996	0.078232
Curated_gene_sets:reactome_p...24	Curated_gene_sets:reactome_phase_2_plateau_phase	SET	25	0.26751	0.0097199	0.18877	0.078233
GO_bp:go_virion_assembly	GO_bp:go_virion_assembly	SET	38	0.16875	0.0075568	0.11911	0.078287
Curated_gene_sets:chow_rassf...1	Curated_gene_sets:chow_rassf1_targets_dn	SET	30	0.18833	0.007495	0.13296	0.078334
Curated_gene_sets:reactome_p...119	Curated_gene_sets:reactome_pyruvate_metabolism	SET	29	0.22652	0.0088637	0.16002	0.078458
GO_bp:go_tumor_necrosis_fact...4	GO_bp:go_tumor_necrosis_factor_superfamily_cytokine_production	SET	138	0.1015	0.0086391	0.071711	0.07848
GO_bp:go_positive_regulation...319	GO_bp:go_positive_regulation_of_glutamate_receptor_signaling_pathway	SET	12	0.37427	0.0094249	0.26442	0.078484
Curated_gene_sets:kegg_dna_r...	Curated_gene_sets:kegg_dna_replication	SET	34	0.1802	0.007634	0.12735	0.078547
GO_bp:go_positive_regulation...187	GO_bp:go_positive_regulation_of_cyclase_activity	SET	22	0.25505	0.008694	0.18032	0.078628
GO_mf:go_solute_proton_antip...	GO_mf:go_solute_proton_antiporter_activity	SET	16	0.32676	0.0095005	0.23112	0.078716
GO_bp:go_regulation_of_synap...1	GO_bp:go_regulation_of_synapse_assembly	SET	96	0.13173	0.0093616	0.093172	0.078717
GO_bp:go_regulation_of_golgi...2	GO_bp:go_regulation_of_golgi_to_plasma_membrane_protein_transport	SET	8	0.43387	0.0089218	0.30709	0.07886
GO_bp:go_steroid_metabolic_p...	GO_bp:go_steroid_metabolic_process	SET	294	0.070645	0.0087397	0.050007	0.078881
Curated_gene_sets:ramalho_st...2	Curated_gene_sets:ramalho_stemness_up	SET	188	0.081511	0.0080866	0.057701	0.078889
Curated_gene_sets:hecker_ifn...	Curated_gene_sets:hecker_ifnb1_targets	SET	92	0.1349	0.0093859	0.0955	0.078906
GO_cc:go_replication_fork_pr...	GO_cc:go_replication_fork_protection_complex	SET	8	0.48337	0.0099398	0.3423	0.078965
GO_bp:go_regulation_of_myd88...	GO_bp:go_regulation_of_myd88_independent_toll_like_receptor_signaling_pathway	SET	8	0.39558	0.0081345	0.28015	0.078978
GO_bp:go_recombinational_rep...	GO_bp:go_recombinational_repair	SET	118	0.10162	0.0080022	0.07197	0.078986
GO_bp:go_trachea_development	GO_bp:go_trachea_development	SET	18	0.28784	0.0088761	0.20419	0.079331
GO_bp:go_roundabout_signalin...	GO_bp:go_roundabout_signaling_pathway	SET	7	0.53718	0.010333	0.38111	0.079353
Curated_gene_sets:chesler_br...3	Curated_gene_sets:chesler_brain_highest_expression	SET	35	0.2119	0.0091074	0.15043	0.079483
GO_bp:go_negative_regulation...435	GO_bp:go_negative_regulation_of_mrna_3_end_processing	SET	9	0.34764	0.0075821	0.24684	0.079519
GO_bp:go_alanine_transport	GO_bp:go_alanine_transport	SET	9	0.46514	0.010145	0.33045	0.079631
GO_bp:go_epithelial_cell_dif...3	GO_bp:go_epithelial_cell_differentiation_involved_in_prostate_gland_development	SET	11	0.39452	0.0095122	0.28032	0.079664
Curated_gene_sets:cervera_sd...1	Curated_gene_sets:cervera_sdhb_targets_1_dn	SET	34	0.20904	0.0088558	0.14857	0.07972
GO_bp:go_platelet_activation	GO_bp:go_platelet_activation	SET	147	0.10102	0.0088721	0.071807	0.079743
Curated_gene_sets:lein_midbr...	Curated_gene_sets:lein_midbrain_markers	SET	71	0.14338	0.0087688	0.10193	0.079765
GO_cc:go_multivesicular_body...1	GO_cc:go_multivesicular_body_lumen	SET	6	0.535	0.0095281	0.38052	0.079875
Curated_gene_sets:stambolsky...3	Curated_gene_sets:stambolsky_response_to_vitamin_d3_up	SET	78	0.13568	0.0086959	0.096512	0.079891
GO_mf:go_flavin_adenine_dinu...	GO_mf:go_flavin_adenine_dinucleotide_binding	SET	74	0.13317	0.0083141	0.094758	0.079962
Curated_gene_sets:fernandez_...	Curated_gene_sets:fernandez_bound_by_myc	SET	174	0.08594	0.0082055	0.061163	0.080003
Curated_gene_sets:choi_atl_a...	Curated_gene_sets:choi_atl_acute_stage	SET	4	0.59233	0.0086137	0.42157	0.08001
Curated_gene_sets:creighton_...1	Curated_gene_sets:creighton_akt1_signaling_via_mtor_dn	SET	22	0.21759	0.0074172	0.15506	0.080273
GO_bp:go_exocyst_localization	GO_bp:go_exocyst_localization	SET	9	0.36125	0.007879	0.25754	0.08036
Curated_gene_sets:reactome_e...20	Curated_gene_sets:reactome_eph_ephrin_signaling	SET	90	0.12822	0.0088242	0.091419	0.080387
GO_mf:go_cation_channel_acti...	GO_mf:go_cation_channel_activity	SET	301	0.073316	0.0091757	0.052295	0.080471
Curated_gene_sets:sato_silen...1	Curated_gene_sets:sato_silenced_by_deacetylation_in_pancreatic_cancer	SET	40	0.18493	0.0084963	0.13196	0.080555
Curated_gene_sets:reactome_s...168	Curated_gene_sets:reactome_synthesis_of_pips_at_the_late_endosome_membrane	SET	10	0.3713	0.0085361	0.265	0.080595
GO_bp:go_rna_capping	GO_bp:go_rna_capping	SET	34	0.18442	0.0078127	0.13163	0.080607
GO_cc:go_cell_substrate_junc...	GO_cc:go_cell_substrate_junction	SET	393	0.059928	0.0085489	0.042788	0.080678
GO_bp:go_soft_palate_develop...	GO_bp:go_soft_palate_development	SET	5	0.52706	0.0085691	0.37635	0.080698
GO_bp:go_neural_crest_cell_d...	GO_bp:go_neural_crest_cell_differentiation	SET	86	0.13206	0.008885	0.094335	0.080787
GO_mf:go_polyol_transmembran...	GO_mf:go_polyol_transmembrane_transporter_activity	SET	10	0.40741	0.0093662	0.2911	0.080829
Curated_gene_sets:reactome_s...137	Curated_gene_sets:reactome_surfactant_metabolism	SET	28	0.24733	0.0095098	0.17675	0.080871
GO_bp:go_positive_regulation...685	GO_bp:go_positive_regulation_of_protein_targeting_to_membrane	SET	30	0.19824	0.0078897	0.14172	0.080936
GO_bp:go_negative_regulation...475	GO_bp:go_negative_regulation_of_nik_nf_kappab_signaling	SET	19	0.26977	0.0085467	0.19287	0.080952
GO_bp:go_circadian_rhythm	GO_bp:go_circadian_rhythm	SET	188	0.086402	0.0085719	0.061839	0.081182
GO_bp:go_development_of_seco...1	GO_bp:go_development_of_secondary_female_sexual_characteristics	SET	7	0.4426	0.0085138	0.31679	0.081197
Curated_gene_sets:biocarta_m...9	Curated_gene_sets:biocarta_mhc_pathway	SET	13	0.41121	0.010778	0.29439	0.081245
GO_bp:go_positive_regulation...354	GO_bp:go_positive_regulation_of_histone_h3_k9_methylation	SET	10	0.35282	0.0081111	0.2526	0.08125
GO_bp:go_negative_regulation...64	GO_bp:go_negative_regulation_of_bone_mineralization	SET	15	0.32489	0.0091466	0.23263	0.081278
GO_bp:go_negative_regulation...100	GO_bp:go_negative_regulation_of_cell_cycle_checkpoint	SET	6	0.44291	0.007888	0.31717	0.081297
GO_mf:go_5_3_dna_helicase_ac...	GO_mf:go_5_3_dna_helicase_activity	SET	8	0.37582	0.0077282	0.2692	0.081358
GO_bp:go_pseudouridine_synth...	GO_bp:go_pseudouridine_synthesis	SET	16	0.25449	0.0073992	0.18235	0.081423
GO_cc:go_kinocilium	GO_cc:go_kinocilium	SET	8	0.42712	0.0087831	0.3062	0.081527
GO_bp:go_dna_unwinding_invol...	GO_bp:go_dna_unwinding_involved_in_dna_replication	SET	10	0.34235	0.0078704	0.24547	0.081566
GO_bp:go_negative_regulation...12	GO_bp:go_negative_regulation_of_acute_inflammatory_response_to_antigenic_stimulus	SET	5	0.646	0.010503	0.46321	0.081572
Curated_gene_sets:su_placenta	Curated_gene_sets:su_placenta	SET	24	0.2326	0.0082809	0.16696	0.081793
GO_bp:go_protein_insertion_i...6	GO_bp:go_protein_insertion_into_mitochondrial_outer_membrane	SET	5	0.48868	0.007945	0.35084	0.081834
GO_bp:go_positive_regulation...28	GO_bp:go_positive_regulation_of_ampa_receptor_activity	SET	7	0.50936	0.009798	0.36572	0.081853
GO_mf:go_scavenger_receptor_...	GO_mf:go_scavenger_receptor_activity	SET	49	0.17926	0.0091129	0.12873	0.081894
Curated_gene_sets:park_apl_p...2	Curated_gene_sets:park_apl_pathogenesis_up	SET	14	0.29883	0.0081278	0.21464	0.081935
Curated_gene_sets:nakamura_t...2	Curated_gene_sets:nakamura_tumor_zone_peripheral_vs_central_up	SET	263	0.071151	0.0083322	0.051111	0.081956
GO_bp:go_regulation_of_cellu...4	GO_bp:go_regulation_of_cellular_carbohydrate_catabolic_process	SET	10	0.35326	0.0081212	0.25388	0.082056
Curated_gene_sets:ohashi_aur...1	Curated_gene_sets:ohashi_aurka_targets	SET	8	0.4366	0.0089781	0.31394	0.082164
GO_bp:go_tube_lumen_cavitati...	GO_bp:go_tube_lumen_cavitation	SET	4	0.63834	0.0092828	0.45923	0.08227
GO_mf:go_cardiolipin_binding	GO_mf:go_cardiolipin_binding	SET	10	0.3468	0.0079727	0.24951	0.082281
GO_bp:go_vitamin_catabolic_p...	GO_bp:go_vitamin_catabolic_process	SET	12	0.33836	0.0085208	0.24359	0.082416
GO_bp:go_entry_of_bacterium_...	GO_bp:go_entry_of_bacterium_into_host_cell	SET	15	0.33501	0.0094314	0.24124	0.082466
GO_bp:go_histone_h3_k9_methy...	GO_bp:go_histone_h3_k9_methylation	SET	35	0.19764	0.0084949	0.14234	0.0825
Curated_gene_sets:marson_fox...1	Curated_gene_sets:marson_foxp3_core_direct_targets	SET	19	0.28051	0.0088869	0.20206	0.082535
GO_bp:go_regulation_of_snare...	GO_bp:go_regulation_of_snare_complex_assembly	SET	10	0.33387	0.0076754	0.24068	0.082703
Curated_gene_sets:reactome_f...32	Curated_gene_sets:reactome_formation_of_atp_by_chemiosmotic_coupling	SET	16	0.27281	0.0079318	0.19675	0.082798
Curated_gene_sets:mikkelsen_...1	Curated_gene_sets:mikkelsen_dedifferentiated_state_dn	SET	6	0.50342	0.0089657	0.36338	0.082972
GO_bp:go_chromosome_organiza...1	GO_bp:go_chromosome_organization	SET	1089	0.035202	0.0082006	0.025412	0.082993
GO_bp:go_positive_regulation...353	GO_bp:go_positive_regulation_of_histone_h3_k9_acetylation	SET	6	0.45625	0.0081255	0.32939	0.083015
GO_bp:go_skin_development	GO_bp:go_skin_development	SET	407	0.069285	0.010054	0.050023	0.083027
Curated_gene_sets:plasari_nf...2	Curated_gene_sets:plasari_nfic_targets_basal_up	SET	27	0.24509	0.0092541	0.17715	0.08327
GO_bp:go_regulation_of_circa...1	GO_bp:go_regulation_of_circadian_rhythm	SET	94	0.12148	0.0085435	0.087886	0.083454
GO_bp:go_positive_regulation...576	GO_bp:go_positive_regulation_of_nik_nf_kappab_signaling	SET	71	0.13759	0.0084148	0.099587	0.083553
GO_bp:go_pyrimidine_nucleoti...3	GO_bp:go_pyrimidine_nucleotide_metabolic_process	SET	6	0.49893	0.0088856	0.36113	0.083562
GO_cc:go_transcriptional_pre...	GO_cc:go_transcriptional_preinitiation_complex	SET	7	0.42905	0.0082532	0.31065	0.083623
Curated_gene_sets:einav_inte...	Curated_gene_sets:einav_interferon_signature_in_cancer	SET	27	0.2291	0.0086504	0.1659	0.083652
GO_bp:go_lipoprotein_biosynt...	GO_bp:go_lipoprotein_biosynthetic_process	SET	88	0.11486	0.0078167	0.083174	0.083662
GO_bp:go_transforming_growth...3	GO_bp:go_transforming_growth_factor_beta_activation	SET	9	0.4017	0.0087612	0.29091	0.083671
GO_bp:go_heme_transport	GO_bp:go_heme_transport	SET	8	0.3762	0.0077359	0.27247	0.083692
Curated_gene_sets:hahtola_se...1	Curated_gene_sets:hahtola_sezary_syndrom_dn	SET	41	0.18321	0.0085213	0.1327	0.083709
GO_bp:go_negative_regulation...478	GO_bp:go_negative_regulation_of_nlrp3_inflammasome_complex_assembly	SET	4	0.52481	0.0076318	0.3802	0.083748
Curated_gene_sets:winter_hyp...3	Curated_gene_sets:winter_hypoxia_up	SET	91	0.11403	0.0078914	0.082623	0.083774
GO_bp:go_cell_junction_maint...	GO_bp:go_cell_junction_maintenance	SET	13	0.35771	0.0093757	0.25919	0.083781
GO_bp:go_actin_filament_seve...	GO_bp:go_actin_filament_severing	SET	10	0.36705	0.0084383	0.26603	0.083842
GO_bp:go_regulation_of_body_...	GO_bp:go_regulation_of_body_fluid_levels	SET	476	0.055269	0.0086575	0.040061	0.083858
GO_bp:go_sister_chromatid_se...	GO_bp:go_sister_chromatid_segregation	SET	174	0.082886	0.0079139	0.060096	0.08392
GO_mf:go_gtpase_binding	GO_mf:go_gtpase_binding	SET	493	0.051243	0.0081651	0.037158	0.083947
GO_bp:go_negative_regulation...55	GO_bp:go_negative_regulation_of_biomineral_tissue_development	SET	22	0.24975	0.0085136	0.18112	0.083967
Curated_gene_sets:reactome_b...7	Curated_gene_sets:reactome_beta_defensins	SET	30	0.2708	0.010777	0.19649	0.084081
GO_bp:go_positive_regulation...746	GO_bp:go_positive_regulation_of_smooth_muscle_cell_apoptotic_process	SET	14	0.29334	0.0079785	0.21304	0.084278
Curated_gene_sets:rhein_all_...1	Curated_gene_sets:rhein_all_glucocorticoid_therapy_dn	SET	345	0.060284	0.0080678	0.043839	0.084556
GO_bp:go_negative_regulation...316	GO_bp:go_negative_regulation_of_insulin_secretion	SET	37	0.19078	0.0084306	0.13874	0.084556
Curated_gene_sets:reactome_r...77	Curated_gene_sets:reactome_resolution_of_d_loop_structures	SET	32	0.2072	0.0085159	0.15071	0.084599
Curated_gene_sets:sabates_co...4	Curated_gene_sets:sabates_colorectal_adenoma_up	SET	129	0.11103	0.0091386	0.080788	0.084684
GO_cc:go_messenger_ribonucle...	GO_cc:go_messenger_ribonucleoprotein_complex	SET	9	0.41485	0.0090481	0.30193	0.084727
GO_bp:go_regulation_of_bone_...2	GO_bp:go_regulation_of_bone_mineralization	SET	66	0.15068	0.0088859	0.1097	0.0848
GO_cc:go_rna_polymerase_ii_c...	GO_cc:go_rna_polymerase_ii_core_complex	SET	13	0.30725	0.008053	0.22372	0.084826
Curated_gene_sets:reactome_h...17	Curated_gene_sets:reactome_highly_calcium_permeable_nicotinic_acetylcholine_receptors	SET	9	0.45035	0.0098224	0.32804	0.084905
GO_bp:go_regulation_of_infla...2	GO_bp:go_regulation_of_inflammatory_response_to_antigenic_stimulus	SET	23	0.24782	0.0086372	0.18052	0.084916
Curated_gene_sets:nakamura_t...1	Curated_gene_sets:nakamura_tumor_zone_peripheral_vs_central_dn	SET	585	0.048823	0.0084532	0.035571	0.084952
Curated_gene_sets:gnatenko_p...	Curated_gene_sets:gnatenko_platelet_signature	SET	37	0.16633	0.0073502	0.1212	0.084978
GO_mf:go_protein_arginine_om...	GO_mf:go_protein_arginine_omega_n_monomethyltransferase_activity	SET	5	0.59851	0.0097307	0.4363	0.085073
GO_bp:go_pigment_biosyntheti...	GO_bp:go_pigment_biosynthetic_process	SET	51	0.14804	0.0076777	0.10793	0.0851
GO_bp:go_positive_regulation...460	GO_bp:go_positive_regulation_of_lyase_activity	SET	21	0.25993	0.008657	0.18952	0.085109
Curated_gene_sets:zhou_pancr...1	Curated_gene_sets:zhou_pancreatic_beta_cell	SET	11	0.38003	0.0091628	0.27711	0.085133
GO_bp:go_regulation_of_dna_t...1	GO_bp:go_regulation_of_dna_templated_transcription_elongation	SET	47	0.15217	0.0075766	0.11096	0.085135
Curated_gene_sets:cheng_impr...	Curated_gene_sets:cheng_imprinted_by_estradiol	SET	105	0.11886	0.0088321	0.086712	0.085236
GO_mf:go_pseudouridine_synth...	GO_mf:go_pseudouridine_synthase_activity	SET	12	0.28612	0.0072053	0.20874	0.085241
Curated_gene_sets:hoegerkorp...3	Curated_gene_sets:hoegerkorp_cd44_targets_temporal_dn	SET	26	0.23654	0.0087646	0.17258	0.085262
GO_bp:go_vascular_wound_heal...	GO_bp:go_vascular_wound_healing	SET	10	0.39748	0.0091378	0.29002	0.085272
Curated_gene_sets:wang_esoph...2	Curated_gene_sets:wang_esophagus_cancer_vs_normal_dn	SET	97	0.10726	0.0076621	0.078305	0.085387
GO_bp:go_long_chain_fatty_ac...2	GO_bp:go_long_chain_fatty_acid_catabolic_process	SET	5	0.53134	0.0086386	0.38796	0.085419
GO_bp:go_positive_regulation...302	GO_bp:go_positive_regulation_of_gamma_delta_t_cell_activation	SET	6	0.49257	0.0087724	0.35983	0.085521
Curated_gene_sets:ruan_respo...3	Curated_gene_sets:ruan_response_to_tnf_troglitazone_up	SET	16	0.27722	0.00806	0.20253	0.085545
GO_bp:go_cellular_response_t...101	GO_bp:go_cellular_response_to_radiation	SET	178	0.082675	0.0079832	0.060465	0.085771
GO_bp:go_regulation_of_lipid...2	GO_bp:go_regulation_of_lipid_catabolic_process	SET	51	0.15868	0.0082291	0.11611	0.08589
GO_bp:go_modulation_by_host_...3	GO_bp:go_modulation_by_host_of_viral_process	SET	23	0.24345	0.008485	0.17816	0.085902
Curated_gene_sets:reactome_p...71	Curated_gene_sets:reactome_post_transcriptional_silencing_by_small_rnas	SET	7	0.45766	0.0088036	0.33493	0.085906
Curated_gene_sets:reactome_c...74	Curated_gene_sets:reactome_collagen_degradation	SET	58	0.16053	0.0088766	0.1175	0.085949
GO_bp:go_anatomical_structur...3	GO_bp:go_anatomical_structure_homeostasis	SET	403	0.057942	0.0083678	0.04242	0.08599
GO_bp:go_platelet_morphogene...	GO_bp:go_platelet_morphogenesis	SET	19	0.24337	0.0077103	0.17837	0.086224
GO_bp:go_acute_inflammatory_...1	GO_bp:go_acute_inflammatory_response	SET	104	0.1196	0.0088446	0.087725	0.0864
GO_bp:go_regulation_of_neuro...14	GO_bp:go_regulation_of_neurotransmitter_receptor_activity	SET	65	0.15249	0.0089248	0.11214	0.086942
GO_bp:go_regulation_of_prote...18	GO_bp:go_regulation_of_protein_export_from_nucleus	SET	38	0.17956	0.008041	0.13204	0.086944
GO_bp:go_regulation_of_cycla...	GO_bp:go_regulation_of_cyclase_activity	SET	45	0.17013	0.0082892	0.12512	0.086958
GO_bp:go_positive_regulation...344	GO_bp:go_positive_regulation_of_hemopoiesis	SET	170	0.091847	0.008669	0.067556	0.086991
GO_bp:go_epidermal_cell_diff...	GO_bp:go_epidermal_cell_differentiation	SET	348	0.075899	0.010201	0.055827	0.086998
GO_bp:go_vestibulocochlear_n...1	GO_bp:go_vestibulocochlear_nerve_development	SET	9	0.4567	0.0099607	0.33599	0.08704
GO_bp:go_intra_golgi_vesicle...	GO_bp:go_intra_golgi_vesicle_mediated_transport	SET	31	0.18677	0.0075557	0.13742	0.08706
Curated_gene_sets:valk_aml_c...10	Curated_gene_sets:valk_aml_cluster_4	SET	26	0.2365	0.0087631	0.17417	0.087269
GO_bp:go_rac_protein_signal_...	GO_bp:go_rac_protein_signal_transduction	SET	31	0.2069	0.0083699	0.15251	0.087455
Curated_gene_sets:leonard_hy...	Curated_gene_sets:leonard_hypoxia	SET	42	0.17481	0.0082289	0.12887	0.087479
GO_bp:go_membrane_docking	GO_bp:go_membrane_docking	SET	173	0.080098	0.007626	0.059056	0.087507
Curated_gene_sets:pid_kit_pa...	Curated_gene_sets:pid_kit_pathway	SET	52	0.16378	0.0085762	0.12076	0.087529
Curated_gene_sets:berenjeno_...4	Curated_gene_sets:berenjeno_transformed_by_rhoa_forever_dn	SET	27	0.22257	0.0084038	0.16416	0.08759
GO_bp:go_regulation_of_cell_...22	GO_bp:go_regulation_of_cell_division	SET	158	0.091296	0.00831	0.067347	0.087619
Curated_gene_sets:pid_ajdiss...	Curated_gene_sets:pid_ajdiss_2pathway	SET	47	0.17079	0.0085038	0.12603	0.087687
GO_cc:go_apical_cortex	GO_cc:go_apical_cortex	SET	6	0.44807	0.0079798	0.33089	0.087856
GO_bp:go_leukotriene_metabol...	GO_bp:go_leukotriene_metabolic_process	SET	15	0.28984	0.0081598	0.21406	0.087875
GO_cc:go_photoreceptor_outer...2	GO_cc:go_photoreceptor_outer_segment_membrane	SET	15	0.23983	0.0067518	0.17723	0.088006
GO_bp:go_cdp_choline_pathway	GO_bp:go_cdp_choline_pathway	SET	6	0.42547	0.0075773	0.31442	0.088008
Curated_gene_sets:zhang_resp...4	Curated_gene_sets:zhang_response_to_ikk_inhibitor_and_tnf_up	SET	220	0.080781	0.0086621	0.059716	0.088075
GO_bp:go_positive_regulation...417	GO_bp:go_positive_regulation_of_intrinsic_apoptotic_signaling_pathway	SET	53	0.15266	0.0080703	0.11291	0.088188
GO_cc:go_bleb	GO_cc:go_bleb	SET	9	0.3764	0.0082094	0.27863	0.08837
Curated_gene_sets:yordy_reci...1	Curated_gene_sets:yordy_reciprocal_regulation_by_ets1_and_sp100_dn	SET	67	0.14911	0.0088599	0.11045	0.088501
GO_bp:go_regulation_of_low_d...2	GO_bp:go_regulation_of_low_density_lipoprotein_particle_receptor_binding	SET	2	0.92263	0.0094877	0.68342	0.088512
Curated_gene_sets:biocarta_n...8	Curated_gene_sets:biocarta_no1_pathway	SET	28	0.23617	0.0090808	0.17498	0.088561
GO_bp:go_trigeminal_ganglion...	GO_bp:go_trigeminal_ganglion_development	SET	5	0.59506	0.0096745	0.44109	0.088669
Curated_gene_sets:reactome_f...33	Curated_gene_sets:reactome_formation_of_fibrin_clot_clotting_cascade	SET	36	0.19396	0.0084547	0.14395	0.088934
Curated_gene_sets:reactome_a...23	Curated_gene_sets:reactome_activation_of_ampk_downstream_of_nmdars	SET	27	0.21304	0.008044	0.15812	0.088943
Curated_gene_sets:ferrari_re...2	Curated_gene_sets:ferrari_response_to_fenretinide_up	SET	21	0.27142	0.0090398	0.20162	0.089121
Curated_gene_sets:biocarta_m...12	Curated_gene_sets:biocarta_monocyte_pathway	SET	10	0.39969	0.0091886	0.29699	0.089189
Curated_gene_sets:mikkelsen_...35	Curated_gene_sets:mikkelsen_partially_reprogrammed_to_pluripotency	SET	8	0.42719	0.0087844	0.31744	0.089202
GO_cc:go_inhibitory_synapse	GO_cc:go_inhibitory_synapse	SET	14	0.33117	0.0090073	0.24611	0.089224
Curated_gene_sets:dirmeier_l...1	Curated_gene_sets:dirmeier_lmp1_response_early	SET	62	0.14729	0.0084195	0.10949	0.089281
GO_cc:go_golgi_stack	GO_cc:go_golgi_stack	SET	130	0.099116	0.0081896	0.073686	0.089303
GO_mf:go_ccr1_chemokine_rece...	GO_mf:go_ccr1_chemokine_receptor_binding	SET	5	0.57359	0.0093256	0.42658	0.089382
GO_bp:go_peptidyl_amino_acid...	GO_bp:go_peptidyl_amino_acid_modification	SET	1155	0.033684	0.0080664	0.025056	0.089423
Curated_gene_sets:reactome_i...12	Curated_gene_sets:reactome_inhibition_of_the_proteolytic_activity_of_apc_c_required_for_the_onset_of_anaphase_by_mitotic_spindle_checkpoint_components	SET	20	0.229	0.0074433	0.17035	0.089434
Curated_gene_sets:wotton_run...2	Curated_gene_sets:wotton_runx_targets_up	SET	21	0.26363	0.0087804	0.19615	0.089476
GO_bp:go_regulation_of_osteo...4	GO_bp:go_regulation_of_osteoclast_proliferation	SET	5	0.51548	0.0083807	0.38378	0.089618
GO_mf:go_n_acylphosphatidyle...	GO_mf:go_n_acylphosphatidylethanolamine_specific_phospholipase_d_activity	SET	5	0.48479	0.0078818	0.36099	0.089651
Curated_gene_sets:reactome_o...16	Curated_gene_sets:reactome_organic_cation_anion_zwitterion_transport	SET	15	0.3209	0.0090342	0.23906	0.089745
GO_bp:go_positive_regulation...811	GO_bp:go_positive_regulation_of_tissue_remodeling	SET	29	0.2188	0.0085616	0.16302	0.089784
Curated_gene_sets:figueroa_a...9	Curated_gene_sets:figueroa_aml_methylation_cluster_5_dn	SET	44	0.19162	0.0092321	0.14281	0.089838
GO_bp:go_central_nervous_sys...3	GO_bp:go_central_nervous_system_neuron_axonogenesis	SET	35	0.20282	0.0087174	0.15124	0.08996
GO_mf:go_ion_antiporter_acti...	GO_mf:go_ion_antiporter_activity	SET	54	0.1529	0.0081589	0.11403	0.089989
Curated_gene_sets:geserick_t...	Curated_gene_sets:geserick_tert_targets_dn	SET	21	0.27046	0.0090076	0.20171	0.09
GO_bp:go_multicellular_organ...7	GO_bp:go_multicellular_organismal_response_to_stress	SET	71	0.14084	0.0086135	0.10505	0.090028
Curated_gene_sets:reactome_f...19	Curated_gene_sets:reactome_fgfr1b_ligand_binding_and_activation	SET	6	0.48901	0.008709	0.36479	0.090047
Curated_gene_sets:biocarta_b...12	Curated_gene_sets:biocarta_btg2_pathway	SET	11	0.35411	0.0085378	0.26418	0.090066
Curated_gene_sets:reactome_s...8	Curated_gene_sets:reactome_sema3a_pak_dependent_axon_repulsion	SET	14	0.31334	0.0085223	0.2338	0.090103
GO_bp:go_negative_regulation...543	GO_bp:go_negative_regulation_of_protein_exit_from_endoplasmic_reticulum	SET	10	0.32799	0.0075403	0.24511	0.090437
Curated_gene_sets:riz_erythr...5	Curated_gene_sets:riz_erythroid_differentiation_ccne1	SET	40	0.17368	0.0079792	0.1298	0.090457
Curated_gene_sets:reactome_s...48	Curated_gene_sets:reactome_signaling_by_fgfr2_in_disease	SET	42	0.17899	0.008426	0.13382	0.090529
GO_cc:go_neurofilament	GO_cc:go_neurofilament	SET	7	0.45223	0.008699	0.3382	0.090594
GO_bp:go_canonical_wnt_signa...3	GO_bp:go_canonical_wnt_signaling_pathway_involved_in_osteoblast_differentiation	SET	3	0.73034	0.009198	0.54631	0.090645
GO_mf:go_annealing_activity	GO_mf:go_annealing_activity	SET	10	0.28926	0.0066498	0.21642	0.090696
Curated_gene_sets:jiang_agin...2	Curated_gene_sets:jiang_aging_cerebral_cortex_up	SET	29	0.20928	0.008189	0.15662	0.090746
Curated_gene_sets:nikolsky_b...16	Curated_gene_sets:nikolsky_breast_cancer_1q32_amplicon	SET	13	0.45611	0.011955	0.34137	0.090765
Curated_gene_sets:sartipy_no...2	Curated_gene_sets:sartipy_normal_at_insulin_resistance_up	SET	30	0.21576	0.0085868	0.16154	0.090841
GO_bp:go_potassium_ion_expor...	GO_bp:go_potassium_ion_export_across_plasma_membrane	SET	16	0.30983	0.0090082	0.23197	0.090841
Curated_gene_sets:jain_nfkb_...	Curated_gene_sets:jain_nfkb_signaling	SET	74	0.12509	0.0078099	0.093672	0.090873
GO_bp:go_integrin_biosynthet...	GO_bp:go_integrin_biosynthetic_process	SET	3	0.74733	0.009412	0.55987	0.090973
Curated_gene_sets:lindstedt_...2	Curated_gene_sets:lindstedt_dendritic_cell_maturation_b	SET	46	0.18611	0.0091678	0.13943	0.090986
GO_mf:go_fad_binding	GO_mf:go_fad_binding	SET	28	0.1981	0.0076172	0.14844	0.091012
GO_bp:go_peptidyl_lysine_met...	GO_bp:go_peptidyl_lysine_methylation	SET	121	0.10042	0.0080069	0.075282	0.091123
GO_bp:go_cellular_response_t...75	GO_bp:go_cellular_response_to_mechanical_stimulus	SET	72	0.1391	0.0085663	0.10428	0.091138
Curated_gene_sets:biocarta_n...2	Curated_gene_sets:biocarta_neutrophil_pathway	SET	7	0.48647	0.0093576	0.36471	0.091139
GO_bp:go_natural_killer_cell...8	GO_bp:go_natural_killer_cell_mediated_immunity	SET	63	0.14147	0.0081517	0.10606	0.091139
Curated_gene_sets:reactome_r...107	Curated_gene_sets:reactome_rna_polymerase_ii_transcribes_snrna_genes	SET	73	0.12215	0.0075744	0.091581	0.091148
Curated_gene_sets:kegg_adher...	Curated_gene_sets:kegg_adherens_junction	SET	70	0.1482	0.0089996	0.11113	0.09118
Curated_gene_sets:alcalay_am...2	Curated_gene_sets:alcalay_aml_by_npm1_localization_up	SET	131	0.10506	0.0087137	0.078812	0.091268
GO_mf:go_1_phosphatidylinosi...4	GO_mf:go_1_phosphatidylinositol_4_phosphate_5_kinase_activity	SET	7	0.38595	0.007424	0.28955	0.09129
GO_bp:go_cell_migration_in_h...	GO_bp:go_cell_migration_in_hindbrain	SET	14	0.27369	0.0074441	0.20534	0.091295
GO_bp:go_myd88_dependent_tol...	GO_bp:go_myd88_dependent_toll_like_receptor_signaling_pathway	SET	32	0.1847	0.0075912	0.1386	0.091345
GO_bp:go_positive_regulation...457	GO_bp:go_positive_regulation_of_long_term_neuronal_synaptic_plasticity	SET	5	0.56802	0.009235	0.42637	0.091402
GO_mf:go_intramolecular_oxid...2	GO_mf:go_intramolecular_oxidoreductase_activity_interconverting_aldoses_and_ketoses	SET	8	0.33627	0.0069148	0.25249	0.091473
GO_bp:go_synaptic_growth_at_...	GO_bp:go_synaptic_growth_at_neuromuscular_junction	SET	10	0.38498	0.0088505	0.2891	0.091496
GO_bp:go_vesicle_mediated_tr...1	GO_bp:go_vesicle_mediated_transport_between_endosomal_compartments	SET	38	0.17805	0.0079732	0.13375	0.09157
Curated_gene_sets:lui_thyroi...5	Curated_gene_sets:lui_thyroid_cancer_cluster_5	SET	15	0.29226	0.0082277	0.21957	0.091602
GO_bp:go_cell_cell_junction_...3	GO_bp:go_cell_cell_junction_organization	SET	149	0.097783	0.0086453	0.073503	0.091714
Curated_gene_sets:pid_atr_pa...	Curated_gene_sets:pid_atr_pathway	SET	38	0.16581	0.0074253	0.12465	0.091732
Curated_gene_sets:siligan_bo...	Curated_gene_sets:siligan_bound_by_ews_flt1_fusion	SET	45	0.17946	0.0087438	0.13496	0.091804
GO_bp:go_regulation_of_nucle...8	GO_bp:go_regulation_of_nucleocytoplasmic_transport	SET	102	0.10963	0.0080299	0.082447	0.091811
GO_bp:go_modulation_of_growt...	GO_bp:go_modulation_of_growth_of_symbiont_involved_in_interaction_with_host	SET	15	0.24933	0.0070193	0.18755	0.091868
GO_bp:go_acetate_ester_trans...	GO_bp:go_acetate_ester_transport	SET	6	0.44267	0.0078836	0.33313	0.091962
GO_bp:go_dichotomous_subdivi...1	GO_bp:go_dichotomous_subdivision_of_an_epithelial_terminal_unit	SET	10	0.4037	0.0092809	0.30383	0.091981
GO_bp:go_thioester_biosynthe...	GO_bp:go_thioester_biosynthetic_process	SET	50	0.15571	0.0079961	0.11727	0.092126
GO_bp:go_negative_regulation...425	GO_bp:go_negative_regulation_of_mitochondrion_organization	SET	47	0.15079	0.0075077	0.11356	0.092134
GO_bp:go_organelle_inheritan...	GO_bp:go_organelle_inheritance	SET	13	0.30178	0.0079096	0.22746	0.092307
GO_bp:go_regulation_of_t_hel...5	GO_bp:go_regulation_of_t_helper_1_type_immune_response	SET	27	0.22189	0.0083783	0.16726	0.092323
GO_bp:go_aminoacyl_trna_meta...	GO_bp:go_aminoacyl_trna_metabolism_involved_in_translational_fidelity	SET	11	0.29337	0.0070735	0.22115	0.092329
GO_mf:go_aminoacyl_trna_edit...	GO_mf:go_aminoacyl_trna_editing_activity	SET	11	0.29337	0.0070735	0.22115	0.092329
GO_bp:go_mesenchymal_stem_ce...1	GO_bp:go_mesenchymal_stem_cell_differentiation	SET	8	0.39125	0.0080455	0.29495	0.092346
Curated_gene_sets:podar_resp...1	Curated_gene_sets:podar_response_to_adaphostin_dn	SET	18	0.30781	0.009492	0.23212	0.09241
Curated_gene_sets:wong_endme...2	Curated_gene_sets:wong_endmetrium_cancer_up	SET	23	0.22406	0.0078093	0.16897	0.092427
GO_bp:go_regulation_of_neuro...3	GO_bp:go_regulation_of_neurological_system_process	SET	127	0.10409	0.0085013	0.078514	0.092472
Curated_gene_sets:reactome_t...14	Curated_gene_sets:reactome_tfap2_ap_2_family_regulates_transcription_of_cell_cycle_factors	SET	5	0.57481	0.0093454	0.43379	0.092581
GO_mf:go_netrin_receptor_act...	GO_mf:go_netrin_receptor_activity	SET	6	0.5043	0.0089813	0.38064	0.092615
Curated_gene_sets:reactome_a...44	Curated_gene_sets:reactome_activation_of_smo	SET	18	0.25619	0.0079002	0.19344	0.092695
GO_bp:go_positive_regulation...512	GO_bp:go_positive_regulation_of_mitochondrion_organization	SET	112	0.10171	0.007804	0.076824	0.092775
GO_bp:go_regulation_of_monoc...1	GO_bp:go_regulation_of_monocyte_chemotaxis	SET	24	0.22722	0.0080893	0.17168	0.092849
Curated_gene_sets:williams_e...4	Curated_gene_sets:williams_esr2_targets_up	SET	28	0.20551	0.0079019	0.15541	0.093025
Curated_gene_sets:kyng_dna_d...2	Curated_gene_sets:kyng_dna_damage_by_4nqo_or_gamma_radiation	SET	15	0.29151	0.0082068	0.22044	0.093027
Curated_gene_sets:martin_int...	Curated_gene_sets:martin_interact_with_hdac	SET	39	0.18405	0.0083493	0.13922	0.093102
GO_bp:go_regulation_of_trans...5	GO_bp:go_regulation_of_transcription_elongation_from_rna_polymerase_ii_promoter	SET	29	0.19129	0.0074851	0.14471	0.093117
GO_bp:go_positive_regulation...751	GO_bp:go_positive_regulation_of_smoothened_signaling_pathway	SET	31	0.1959	0.0079249	0.14823	0.093168
GO_mf:go_u4_snrna_binding	GO_mf:go_u4_snrna_binding	SET	6	0.3681	0.0065557	0.27855	0.093176
GO_mf:go_translation_repress...2	GO_mf:go_translation_repressor_activity_mrna_regulatory_element_binding	SET	14	0.24269	0.0066009	0.18368	0.093213
Curated_gene_sets:molenaar_t...1	Curated_gene_sets:molenaar_targets_of_ccnd1_and_cdk4_dn	SET	52	0.15463	0.0080974	0.11707	0.093281
Curated_gene_sets:biocarta_f...4	Curated_gene_sets:biocarta_fibrinolysis_pathway	SET	12	0.33011	0.0083129	0.25007	0.093413
Curated_gene_sets:reactome_d...82	Curated_gene_sets:reactome_downregulation_of_erbb4_signaling	SET	9	0.34301	0.0074811	0.25985	0.09342
Curated_gene_sets:smid_breas...19	Curated_gene_sets:smid_breast_cancer_relapse_in_pleura_dn	SET	25	0.22141	0.0080448	0.16782	0.093545
GO_bp:go_forebrain_generatio...	GO_bp:go_forebrain_generation_of_neurons	SET	61	0.15867	0.0089971	0.12028	0.093557
Curated_gene_sets:grandvaux_...2	Curated_gene_sets:grandvaux_irf3_targets_dn	SET	18	0.29545	0.0091109	0.22398	0.093576
Curated_gene_sets:bogni_trea...2	Curated_gene_sets:bogni_treatment_related_myeloid_leukemia_up	SET	27	0.20706	0.0078181	0.157	0.093628
GO_mf:go_neuropeptide_y_rece...	GO_mf:go_neuropeptide_y_receptor_activity	SET	8	0.45667	0.0093907	0.34644	0.093732
GO_mf:go_adp_binding	GO_mf:go_adp_binding	SET	35	0.18132	0.0077934	0.13759	0.09378
Curated_gene_sets:flechner_b...3	Curated_gene_sets:flechner_biopsy_kidney_transplant_rejected_vs_ok_dn	SET	529	0.049649	0.0081869	0.037689	0.093875
GO_bp:go_negative_regulation...506	GO_bp:go_negative_regulation_of_peptide_hormone_secretion	SET	44	0.17034	0.0082071	0.12935	0.093936
Curated_gene_sets:reactome_m...27	Curated_gene_sets:reactome_metabolic_disorders_of_biological_oxidation_enzymes	SET	33	0.19104	0.0079736	0.14513	0.094027
GO_bp:go_sialic_acid_transpo...	GO_bp:go_sialic_acid_transport	SET	8	0.44447	0.0091399	0.33783	0.094151
GO_mf:go_sialic_acid_transme...	GO_mf:go_sialic_acid_transmembrane_transporter_activity	SET	8	0.44447	0.0091399	0.33783	0.094151
GO_bp:go_regulation_of_hyalu...	GO_bp:go_regulation_of_hyaluronan_biosynthetic_process	SET	8	0.38952	0.0080099	0.29607	0.094158
GO_bp:go_positive_regulation...415	GO_bp:go_positive_regulation_of_intracellular_steroid_hormone_receptor_signaling_pathway	SET	13	0.28886	0.007571	0.21956	0.09416
GO_bp:go_ciliary_neurotrophi...	GO_bp:go_ciliary_neurotrophic_factor_mediated_signaling_pathway	SET	6	0.47402	0.0084421	0.36031	0.09416
GO_bp:go_regulation_of_amylo...1	GO_bp:go_regulation_of_amyloid_beta_clearance	SET	14	0.30467	0.0082865	0.23166	0.094235
GO_bp:go_regulation_of_cyste...3	GO_bp:go_regulation_of_cysteine_type_endopeptidase_activity_involved_in_execution_phase_of_apoptosis	SET	5	0.57306	0.009317	0.43577	0.094254
Curated_gene_sets:reactome_p...29	Curated_gene_sets:reactome_phenylalanine_and_tyrosine_metabolism	SET	11	0.32144	0.0077501	0.24448	0.094299
GO_bp:go_l_phenylalanine_cat...	GO_bp:go_l_phenylalanine_catabolic_process	SET	11	0.32144	0.0077501	0.24448	0.094299
Curated_gene_sets:nikolsky_o...	Curated_gene_sets:nikolsky_overconnected_in_breast_cancer	SET	22	0.23972	0.0081716	0.18239	0.094379
Curated_gene_sets:weigel_oxi...4	Curated_gene_sets:weigel_oxidative_stress_response	SET	33	0.19026	0.0079409	0.14477	0.094394
Curated_gene_sets:biocarta_c...9	Curated_gene_sets:biocarta_ccr3_pathway	SET	18	0.28497	0.0087877	0.21687	0.094425
GO_bp:go_regulation_of_atria...1	GO_bp:go_regulation_of_atrial_cardiac_muscle_cell_action_potential	SET	5	0.52481	0.0085324	0.39942	0.094445
GO_bp:go_platelet_aggregation	GO_bp:go_platelet_aggregation	SET	57	0.1486	0.0081459	0.1131	0.094457
GO_bp:go_sarcomere_organizat...	GO_bp:go_sarcomere_organization	SET	47	0.16404	0.0081677	0.12502	0.094749
Curated_gene_sets:reactome_m...46	Curated_gene_sets:reactome_metabolism_of_water_soluble_vitamins_and_cofactors	SET	122	0.095193	0.0076212	0.07256	0.094781
GO_bp:go_bone_mineralization	GO_bp:go_bone_mineralization	SET	104	0.11399	0.0084301	0.086898	0.094804
Curated_gene_sets:reactome_r...85	Curated_gene_sets:reactome_retrograde_neurotrophin_signalling	SET	14	0.29667	0.008069	0.22628	0.094922
GO_bp:go_positive_regulation...132	GO_bp:go_positive_regulation_of_cell_morphogenesis_involved_in_differentiation	SET	135	0.096329	0.0081098	0.073477	0.094936
GO_bp:go_antigen_processing_...11	GO_bp:go_antigen_processing_and_presentation_of_peptide_antigen_via_mhc_class_ib	SET	9	0.41059	0.008955	0.3132	0.094947
GO_bp:go_regulation_of_dendr...1	GO_bp:go_regulation_of_dendrite_development	SET	129	0.099492	0.0081892	0.075916	0.095013
GO_bp:go_negative_regulation...85	GO_bp:go_negative_regulation_of_catalytic_activity	SET	725	0.041356	0.0079409	0.031557	0.095019
GO_bp:go_response_to_macroph...	GO_bp:go_response_to_macrophage_colony_stimulating_factor	SET	12	0.32725	0.008241	0.24975	0.095052
GO_mf:go_annealing_helicase_...	GO_mf:go_annealing_helicase_activity	SET	6	0.31301	0.0055745	0.23896	0.095121
GO_bp:go_fungiform_papilla_m...	GO_bp:go_fungiform_papilla_morphogenesis	SET	5	0.53204	0.00865	0.40632	0.095207
GO_bp:go_regulation_of_macro...2	GO_bp:go_regulation_of_macrophage_activation	SET	56	0.15315	0.0083216	0.11697	0.095227
GO_bp:go_regulation_of_respo...14	GO_bp:go_regulation_of_response_to_tumor_cell	SET	15	0.26925	0.0075801	0.20567	0.095255
GO_mf:go_urea_transmembrane_...	GO_mf:go_urea_transmembrane_transporter_activity	SET	6	0.48734	0.0086792	0.37227	0.095261
GO_cc:go_platelet_alpha_gran...2	GO_cc:go_platelet_alpha_granule_lumen	SET	61	0.14639	0.0083008	0.11183	0.095274
GO_bp:go_anatomical_structur...2	GO_bp:go_anatomical_structure_formation_involved_in_morphogenesis	SET	1036	0.03579	0.0081442	0.027347	0.095318
GO_mf:go_nucleoside_transmem...	GO_mf:go_nucleoside_transmembrane_transporter_activity	SET	7	0.37702	0.0072523	0.28808	0.095323
GO_cc:go_bcl_2_family_protei...	GO_cc:go_bcl_2_family_protein_complex	SET	6	0.41145	0.0073277	0.31443	0.095347
Curated_gene_sets:sasaki_tar...	Curated_gene_sets:sasaki_targets_of_tp73_and_tp63	SET	12	0.36269	0.0091335	0.2772	0.095371
GO_bp:go_genetic_imprinting	GO_bp:go_genetic_imprinting	SET	26	0.21477	0.007958	0.16416	0.095397
Curated_gene_sets:pid_erbb1_...3	Curated_gene_sets:pid_erbb1_receptor_proximal_pathway	SET	36	0.19068	0.0083115	0.14577	0.095437
GO_bp:go_negative_regulation...410	GO_bp:go_negative_regulation_of_mesenchymal_cell_proliferation	SET	8	0.44312	0.0091121	0.33877	0.095437
GO_bp:go_multi_organism_loca...	GO_bp:go_multi_organism_localization	SET	69	0.12224	0.0073703	0.093501	0.095555
GO_bp:go_regulation_of_chrom...6	GO_bp:go_regulation_of_chromosome_segregation	SET	97	0.10966	0.0078337	0.083887	0.095572
GO_bp:go_positive_regulation...223	GO_bp:go_positive_regulation_of_dna_biosynthetic_process	SET	64	0.13332	0.0077426	0.10205	0.095706
GO_bp:go_regulation_of_chron...	GO_bp:go_regulation_of_chronic_inflammatory_response	SET	8	0.39509	0.0081244	0.30256	0.095817
GO_bp:go_positive_regulation...480	GO_bp:go_positive_regulation_of_mast_cell_activation_involved_in_immune_response	SET	13	0.28373	0.0074366	0.21745	0.095986
GO_bp:go_negative_regulation...489	GO_bp:go_negative_regulation_of_organelle_assembly	SET	34	0.17116	0.007251	0.13125	0.096105
Curated_gene_sets:schlosser_...6	Curated_gene_sets:schlosser_serum_response_dn	SET	664	0.042312	0.007788	0.032454	0.096166
GO_bp:go_histone_h3_k14_acet...	GO_bp:go_histone_h3_k14_acetylation	SET	7	0.39752	0.0076467	0.30494	0.096195
GO_bp:go_negative_regulation...338	GO_bp:go_negative_regulation_of_interleukin_8_production	SET	17	0.2816	0.0084393	0.21614	0.096314
Curated_gene_sets:zhou_pancr...2	Curated_gene_sets:zhou_pancreatic_endocrine_progenitor	SET	12	0.35629	0.0089722	0.27354	0.096381
GO_cc:go_postsynaptic_densit...2	GO_cc:go_postsynaptic_density_membrane	SET	73	0.1379	0.0085513	0.10588	0.096386
Curated_gene_sets:reactome_i...53	Curated_gene_sets:reactome_interleukin_4_and_interleukin_13_signaling	SET	103	0.11825	0.0087034	0.090796	0.096395
Curated_gene_sets:reactome_i...60	Curated_gene_sets:reactome_intra_golgi_and_retrograde_golgi_to_er_traffic	SET	194	0.071727	0.0072275	0.055075	0.096406
GO_bp:go_lipid_storage	GO_bp:go_lipid_storage	SET	67	0.14303	0.0084983	0.10983	0.096421
GO_bp:go_biomineral_tissue_d...	GO_bp:go_biomineral_tissue_development	SET	148	0.093981	0.0082815	0.072184	0.096473
Curated_gene_sets:rickman_he...5	Curated_gene_sets:rickman_head_and_neck_cancer_e	SET	76	0.12813	0.0081062	0.098414	0.096479
Curated_gene_sets:ding_lung_...3	Curated_gene_sets:ding_lung_cancer_mutated_frequently	SET	13	0.3138	0.0082248	0.24105	0.096498
Curated_gene_sets:reactome_n...67	Curated_gene_sets:reactome_nrif_signals_cell_death_from_the_nucleus	SET	16	0.25327	0.0073639	0.19465	0.096609
GO_bp:go_polyol_transport	GO_bp:go_polyol_transport	SET	12	0.32779	0.0082545	0.25198	0.096662
Curated_gene_sets:yoshimura_...1	Curated_gene_sets:yoshimura_mapk8_targets_dn	SET	333	0.059315	0.0078014	0.04562	0.096777
GO_bp:go_positive_regulation...546	GO_bp:go_positive_regulation_of_myoblast_proliferation	SET	8	0.39236	0.0080683	0.30201	0.096955
Curated_gene_sets:reactome_f...39	Curated_gene_sets:reactome_formation_of_the_cornified_envelope	SET	128	0.12686	0.010401	0.097674	0.097019
GO_mf:go_thiamine_pyrophosph...	GO_mf:go_thiamine_pyrophosphate_binding	SET	5	0.49567	0.0080587	0.38174	0.09707
GO_bp:go_regulation_of_viral...2	GO_bp:go_regulation_of_viral_genome_replication	SET	91	0.11746	0.0081281	0.090459	0.097077
GO_bp:go_astrocyte_activation	GO_bp:go_astrocyte_activation	SET	20	0.26261	0.0085356	0.20227	0.097097
GO_mf:go_quinone_binding	GO_mf:go_quinone_binding	SET	17	0.23319	0.0069885	0.17966	0.097157
GO_bp:go_actin_polymerizatio...2	GO_bp:go_actin_polymerization_or_depolymerization	SET	194	0.077622	0.0078215	0.059872	0.097414
GO_mf:go_neuropilin_binding	GO_mf:go_neuropilin_binding	SET	18	0.24881	0.0076725	0.19196	0.097471
Curated_gene_sets:wamunyokol...1	Curated_gene_sets:wamunyokoli_ovarian_cancer_grades_1_2_dn	SET	62	0.14446	0.0082578	0.11148	0.09752
GO_bp:go_positive_regulation...466	GO_bp:go_positive_regulation_of_lymphocyte_migration	SET	35	0.18736	0.008053	0.14463	0.097597
GO_bp:go_positive_regulation...532	GO_bp:go_positive_regulation_of_multicellular_organismal_process	SET	1623	0.029057	0.008139	0.02244	0.097687
GO_cc:go_fibrillar_collagen_...	GO_cc:go_fibrillar_collagen_trimer	SET	11	0.34946	0.0084257	0.26995	0.097749
GO_bp:go_negative_regulation...684	GO_bp:go_negative_regulation_of_transferase_activity	SET	259	0.065574	0.0076213	0.0507	0.097948
GO_bp:go_negative_regulation...155	GO_bp:go_negative_regulation_of_cilium_assembly	SET	11	0.32018	0.0077197	0.2477	0.09808
GO_bp:go_sulfur_amino_acid_m...	GO_bp:go_sulfur_amino_acid_metabolic_process	SET	17	0.25967	0.0077819	0.2009	0.098099
GO_bp:go_negative_regulation...138	GO_bp:go_negative_regulation_of_cellular_response_to_vascular_endothelial_growth_factor_stimulus	SET	9	0.39104	0.0085286	0.30258	0.098126
Curated_gene_sets:tomida_lun...	Curated_gene_sets:tomida_lung_cancer_poor_survival	SET	5	0.51118	0.0083109	0.39587	0.098309
Curated_gene_sets:kegg_stero...1	Curated_gene_sets:kegg_steroid_biosynthesis	SET	15	0.27456	0.0077296	0.21269	0.098375
GO_bp:go_regulation_of_gluta...1	GO_bp:go_regulation_of_glutamate_receptor_signaling_pathway	SET	57	0.15491	0.0084921	0.12012	0.098602
Curated_gene_sets:browne_hcm...16	Curated_gene_sets:browne_hcmv_infection_24hr_up	SET	138	0.089206	0.0075925	0.069195	0.098673
Curated_gene_sets:reactome_t...109	Curated_gene_sets:reactome_trif_mediated_programmed_cell_death	SET	9	0.35264	0.0076911	0.27376	0.098854
GO_cc:go_nuclear_cyclin_depe...	GO_cc:go_nuclear_cyclin_dependent_protein_kinase_holoenzyme_complex	SET	12	0.25828	0.006504	0.20064	0.099011
Curated_gene_sets:pid_syndec...1	Curated_gene_sets:pid_syndecan_1_pathway	SET	42	0.1707	0.0080355	0.13262	0.099029
GO_bp:go_circulatory_system_...1	GO_bp:go_circulatory_system_development	SET	998	0.036504	0.0081616	0.028362	0.099044
GO_bp:go_regulation_of_bone_...4	GO_bp:go_regulation_of_bone_remodeling	SET	43	0.18285	0.0087091	0.14209	0.099084
GO_mf:go_histone_lysine_n_me...	GO_mf:go_histone_lysine_n_methyltransferase_activity	SET	43	0.15571	0.0074165	0.12109	0.099253
GO_mf:go_rna_methyltransfera...	GO_mf:go_rna_methyltransferase_activity	SET	63	0.12515	0.0072113	0.097336	0.099277
GO_bp:go_neuroendocrine_cell...	GO_bp:go_neuroendocrine_cell_differentiation	SET	8	0.37661	0.0077445	0.29328	0.099555
GO_cc:go_spanning_component_...1	GO_cc:go_spanning_component_of_membrane	SET	8	0.40324	0.008292	0.31406	0.099585
GO_bp:go_oogenesis	GO_bp:go_oogenesis	SET	78	0.12125	0.0077708	0.094446	0.099617
GO_bp:go_regulation_of_appet...	GO_bp:go_regulation_of_appetite	SET	20	0.26143	0.0084974	0.20365	0.09963
GO_bp:go_modulation_by_host_...2	GO_bp:go_modulation_by_host_of_viral_genome_replication	SET	13	0.30019	0.0078679	0.23396	0.09974
GO_bp:go_hypersensitivity	GO_bp:go_hypersensitivity	SET	8	0.42711	0.0087829	0.3329	0.099756
Curated_gene_sets:biocarta_l...8	Curated_gene_sets:biocarta_lymphocyte_pathway	SET	8	0.42878	0.0088173	0.33422	0.099764
GO_bp:go_positive_regulation...350	GO_bp:go_positive_regulation_of_histone_deacetylation	SET	17	0.26003	0.0077929	0.20279	0.099885
GO_bp:go_cofactor_biosynthet...	GO_bp:go_cofactor_biosynthetic_process	SET	200	0.075282	0.0077008	0.058713	0.099894
GO_bp:go_meiotic_spindle_org...	GO_bp:go_meiotic_spindle_organization	SET	11	0.33095	0.0079795	0.25817	0.099941
Curated_gene_sets:moreaux_b_...2	Curated_gene_sets:moreaux_b_lymphocyte_maturation_by_taci_up	SET	78	0.12606	0.0080792	0.098357	0.099992
GO_bp:go_regulation_of_synap...7	GO_bp:go_regulation_of_synaptic_transmission_cholinergic	SET	6	0.41361	0.0073661	0.32292	0.10014
GO_cc:go_golgi_membrane	GO_cc:go_golgi_membrane	SET	705	0.03998	0.0075741	0.031223	0.1002
Curated_gene_sets:nunoda_res...1	Curated_gene_sets:nunoda_response_to_dasatinib_imatinib_dn	SET	13	0.30184	0.0079113	0.23581	0.10028
GO_bp:go_establishment_of_si...	GO_bp:go_establishment_of_sister_chromatid_cohesion	SET	7	0.35669	0.0068613	0.2787	0.10031
Curated_gene_sets:tonks_targ...4	Curated_gene_sets:tonks_targets_of_runx1_runx1t1_fusion_granulocyte_up	SET	49	0.16467	0.0083715	0.12867	0.10032
Curated_gene_sets:reactome_f...40	Curated_gene_sets:reactome_formation_of_the_early_elongation_complex	SET	33	0.1729	0.0072163	0.13511	0.10033
Curated_gene_sets:reactome_c...85	Curated_gene_sets:reactome_conversion_from_apc_c:cdc20_to_apc_c:cdh1_in_late_anaphase	SET	19	0.218	0.0069065	0.17037	0.10035
Curated_gene_sets:berenjeno_...8	Curated_gene_sets:berenjeno_transformed_by_rhoa_up	SET	515	0.04596	0.0074804	0.035918	0.10036
GO_mf:go_ciliary_neurotrophi...1	GO_mf:go_ciliary_neurotrophic_factor_receptor_activity	SET	5	0.52312	0.0085049	0.40904	0.10047
GO_bp:go_regulation_of_myelo...1	GO_bp:go_regulation_of_myeloid_cell_differentiation	SET	232	0.071086	0.0078251	0.055597	0.10053
GO_bp:go_positive_regulation...464	GO_bp:go_positive_regulation_of_lymphocyte_differentiation	SET	86	0.12064	0.0081168	0.094355	0.10054
GO_bp:go_natural_killer_cell...9	GO_bp:go_natural_killer_cell_proliferation	SET	10	0.3177	0.0073038	0.24851	0.10055
Curated_gene_sets:reactome_e...9	Curated_gene_sets:reactome_egfr_transactivation_by_gastrin	SET	9	0.37704	0.0082232	0.295	0.10062
GO_bp:go_regulation_of_low_d...1	GO_bp:go_regulation_of_low_density_lipoprotein_particle_clearance	SET	13	0.30242	0.0079265	0.23673	0.10072
GO_bp:go_meiotic_dna_double_...1	GO_bp:go_meiotic_dna_double_strand_break_formation	SET	6	0.35653	0.0063496	0.27909	0.10073
Curated_gene_sets:lim_mammar...6	Curated_gene_sets:lim_mammary_stem_cell_up	SET	447	0.052915	0.0080387	0.041425	0.10074
Curated_gene_sets:onder_cdh1...7	Curated_gene_sets:onder_cdh1_targets_3_up	SET	15	0.30372	0.0085504	0.2378	0.10078
Curated_gene_sets:vernochet_...	Curated_gene_sets:vernochet_adipogenesis	SET	18	0.2657	0.0081934	0.20805	0.1008
GO_bp:go_cellular_response_t...4	GO_bp:go_cellular_response_to_alcohol	SET	80	0.12532	0.0081338	0.098168	0.10088
Curated_gene_sets:reactome_i...71	Curated_gene_sets:reactome_irak1_recruits_ikk_complex	SET	12	0.29069	0.0073202	0.22772	0.10089
GO_bp:go_regulation_of_catab...	GO_bp:go_regulation_of_catabolic_process	SET	907	0.035272	0.0075372	0.027631	0.10089
GO_bp:go_cranial_ganglion_de...	GO_bp:go_cranial_ganglion_development	SET	6	0.51341	0.0091436	0.40244	0.10103
GO_cc:go_clathrin_complex	GO_cc:go_clathrin_complex	SET	9	0.37881	0.0082619	0.29695	0.10105
Curated_gene_sets:bacolod_re...1	Curated_gene_sets:bacolod_resistance_to_alkylating_agents_dn	SET	47	0.15307	0.0076213	0.12	0.10107
Curated_gene_sets:reactome_s...9	Curated_gene_sets:reactome_sema3a_plexin_repulsion_signaling_by_inhibiting_integrin_adhesion	SET	12	0.32818	0.0082643	0.25735	0.10113
Curated_gene_sets:reactome_a...48	Curated_gene_sets:reactome_activation_of_the_pre_replicative_complex	SET	31	0.17727	0.0071713	0.13908	0.10123
GO_bp:go_nuclear_envelope_or...	GO_bp:go_nuclear_envelope_organization	SET	51	0.13961	0.0072402	0.10957	0.10131
GO_bp:go_regulation_of_odont...1	GO_bp:go_regulation_of_odontogenesis	SET	25	0.22802	0.0082852	0.1791	0.10149
Curated_gene_sets:bakker_fox...1	Curated_gene_sets:bakker_foxo3_targets_dn	SET	163	0.079411	0.0073407	0.062402	0.10159
GO_cc:go_nucleoplasm_part	GO_cc:go_nucleoplasm_part	SET	1023	0.032518	0.0073558	0.025557	0.10163
GO_bp:go_somatic_diversifica...4	GO_bp:go_somatic_diversification_of_t_cell_receptor_genes	SET	5	0.47517	0.0077253	0.37359	0.10171
GO_bp:go_fatty_acid_alpha_ox...	GO_bp:go_fatty_acid_alpha_oxidation	SET	8	0.4088	0.0084064	0.32145	0.10174
GO_bp:go_positive_regulation...579	GO_bp:go_positive_regulation_of_nitric_oxide_synthase_activity	SET	21	0.22429	0.0074699	0.17637	0.10175
GO_bp:go_telomere_maintenanc...4	GO_bp:go_telomere_maintenance_via_telomere_lengthening	SET	77	0.11937	0.0076018	0.093908	0.10184
GO_mf:go_camp_dependent_prot...2	GO_mf:go_camp_dependent_protein_kinase_inhibitor_activity	SET	8	0.37567	0.007725	0.29554	0.10185
GO_bp:go_positive_regulation...49	GO_bp:go_positive_regulation_of_attachment_of_spindle_microtubules_to_kinetochore	SET	5	0.45237	0.0073546	0.35592	0.10188
GO_bp:go_defense_response_to...3	GO_bp:go_defense_response_to_gram_negative_bacterium	SET	79	0.12572	0.0081084	0.098943	0.10195
GO_cc:go_endosome_lumen	GO_cc:go_endosome_lumen	SET	33	0.18461	0.0077049	0.14531	0.10198
GO_bp:go_regulation_of_gtpas...	GO_bp:go_regulation_of_gtpase_activity	SET	435	0.052954	0.0079385	0.041714	0.10215
Curated_gene_sets:lee_metast...2	Curated_gene_sets:lee_metastasis_and_alternative_splicing_up	SET	67	0.13421	0.0079744	0.10574	0.10218
GO_cc:go_replication_fork	GO_cc:go_replication_fork	SET	64	0.12934	0.0075115	0.10191	0.10219
GO_bp:go_chromatin_organizat...1	GO_bp:go_chromatin_organization	SET	699	0.040403	0.0076228	0.031842	0.10226
Curated_gene_sets:reactome_b...14	Curated_gene_sets:reactome_beta_oxidation_of_very_long_chain_fatty_acids	SET	10	0.32166	0.0073947	0.25359	0.10233
GO_bp:go_positive_regulation...115	GO_bp:go_positive_regulation_of_cell_cycle_g1_s_phase_transition	SET	44	0.16097	0.0077555	0.12693	0.10238
Curated_gene_sets:chin_breas...1	Curated_gene_sets:chin_breast_cancer_copy_number_dn	SET	12	0.29029	0.0073102	0.22901	0.10248
Curated_gene_sets:wallace_pr...2	Curated_gene_sets:wallace_prostate_cancer_race_dn	SET	79	0.1057	0.0068175	0.08342	0.10257
Curated_gene_sets:reactome_i...14	Curated_gene_sets:reactome_inla_mediated_entry_of_listeria_monocytogenes_into_host_cells	SET	9	0.349	0.0076118	0.27547	0.1026
GO_bp:go_regulation_of_chole...1	GO_bp:go_regulation_of_cholesterol_biosynthetic_process	SET	42	0.15572	0.0073303	0.12291	0.1026
GO_bp:go_regulation_of_cell_...35	GO_bp:go_regulation_of_cell_projection_organization	SET	624	0.044054	0.0078692	0.03479	0.10271
GO_mf:go_glucuronosyltransfe...	GO_mf:go_glucuronosyltransferase_activity	SET	24	0.24386	0.008682	0.19258	0.10271
GO_bp:go_regulation_of_non_m...1	GO_bp:go_regulation_of_non_membrane_spanning_protein_tyrosine_kinase_activity	SET	8	0.43327	0.0089095	0.34221	0.10275
GO_bp:go_signal_peptide_proc...	GO_bp:go_signal_peptide_processing	SET	11	0.27563	0.0066457	0.21776	0.10281
GO_bp:go_pigment_metabolic_p...	GO_bp:go_pigment_metabolic_process	SET	60	0.12867	0.0072359	0.10168	0.10288
GO_bp:go_epithelial_tube_bra...	GO_bp:go_epithelial_tube_branching_involved_in_lung_morphogenesis	SET	29	0.21463	0.0083983	0.16966	0.10294
Curated_gene_sets:landis_bre...1	Curated_gene_sets:landis_breast_cancer_progression_dn	SET	70	0.13848	0.0084098	0.1095	0.10299
GO_mf:go_g_protein_coupled_n...1	GO_mf:go_g_protein_coupled_neurotransmitter_receptor_activity	SET	38	0.1809	0.0081011	0.14313	0.10314
Curated_gene_sets:reactome_a...116	Curated_gene_sets:reactome_attachment_of_gpi_anchor_to_upar	SET	7	0.36816	0.0070819	0.29132	0.10316
Curated_gene_sets:biocarta_c...21	Curated_gene_sets:biocarta_chrebp_pathway	SET	19	0.25949	0.008221	0.20539	0.10323
Curated_gene_sets:hollern_em...2	Curated_gene_sets:hollern_emt_breast_tumor_up	SET	130	0.093371	0.0077149	0.073927	0.1033
GO_mf:go_epoxide_hydrolase_a...	GO_mf:go_epoxide_hydrolase_activity	SET	6	0.45361	0.0080785	0.35919	0.10333
GO_bp:go_exocytosis	GO_bp:go_exocytosis	SET	858	0.036101	0.0075132	0.02859	0.10335
GO_bp:go_toll_like_receptor_...2	GO_bp:go_toll_like_receptor_3_signaling_pathway	SET	19	0.22883	0.0072496	0.18125	0.10339
GO_bp:go_glutamine_family_am...3	GO_bp:go_glutamine_family_amino_acid_metabolic_process	SET	66	0.12301	0.0072541	0.097433	0.1034
GO_mf:go_acid_amino_acid_lig...	GO_mf:go_acid_amino_acid_ligase_activity	SET	15	0.22686	0.0063867	0.17971	0.10341
GO_cc:go_neuron_to_neuron_sy...	GO_cc:go_neuron_to_neuron_synapse	SET	328	0.060861	0.0079455	0.048234	0.10352
GO_bp:go_ensheathment_of_neu...	GO_bp:go_ensheathment_of_neurons	SET	118	0.099965	0.0078718	0.079249	0.10359
GO_bp:go_positive_regulation...2	GO_bp:go_positive_regulation_by_host_of_viral_process	SET	13	0.28586	0.0074924	0.22667	0.10364
GO_mf:go_syntaxin_binding	GO_mf:go_syntaxin_binding	SET	67	0.12511	0.0074337	0.099208	0.10365
GO_bp:go_protein_complex_oli...	GO_bp:go_protein_complex_oligomerization	SET	536	0.0457	0.007584	0.036266	0.10382
GO_bp:go_response_to_antimet...	GO_bp:go_response_to_antimetabolite	SET	10	0.31326	0.0072017	0.2486	0.10382
GO_bp:go_positive_regulation...695	GO_bp:go_positive_regulation_of_receptor_clustering	SET	5	0.4379	0.0071194	0.3478	0.10401
GO_cc:go_nuclear_pericentric...	GO_cc:go_nuclear_pericentric_heterochromatin	SET	8	0.41451	0.0085238	0.32928	0.10405
GO_bp:go_canonical_wnt_signa...4	GO_bp:go_canonical_wnt_signaling_pathway_involved_in_regulation_of_cell_proliferation	SET	6	0.3802	0.0067711	0.30216	0.10416
GO_bp:go_cd8_positive_alpha_...3	GO_bp:go_cd8_positive_alpha_beta_t_cell_proliferation	SET	6	0.44663	0.0079542	0.35523	0.10433
GO_bp:go_ventricular_system_...	GO_bp:go_ventricular_system_development	SET	27	0.1936	0.0073102	0.1541	0.1045
Curated_gene_sets:sharma_pil...1	Curated_gene_sets:sharma_pilocytic_astrocytoma_location_dn	SET	7	0.44923	0.0086414	0.35769	0.10458
Curated_gene_sets:pyeon_hpv_...1	Curated_gene_sets:pyeon_hpv_positive_tumors_dn	SET	8	0.40381	0.0083037	0.32176	0.10474
Curated_gene_sets:mcclung_de...2	Curated_gene_sets:mcclung_delta_fosb_targets_8wk	SET	44	0.15438	0.0074378	0.12306	0.10485
GO_bp:go_primary_mirna_proce...	GO_bp:go_primary_mirna_processing	SET	10	0.29901	0.0068741	0.2385	0.10498
Curated_gene_sets:kegg_purin...	Curated_gene_sets:kegg_purine_metabolism	SET	152	0.081987	0.0073208	0.065405	0.10502
GO_cc:go_ciliary_membrane	GO_cc:go_ciliary_membrane	SET	83	0.10396	0.0068722	0.082949	0.10506
Curated_gene_sets:reactome_r...7	Curated_gene_sets:reactome_rap1_signalling	SET	16	0.25139	0.0073093	0.20063	0.10511
Curated_gene_sets:chesler_br...2	Curated_gene_sets:chesler_brain_d6mit150_qtl_trans	SET	8	0.38518	0.0079207	0.30749	0.10517
Curated_gene_sets:boyault_li...9	Curated_gene_sets:boyault_liver_cancer_subclass_g23_up	SET	49	0.14829	0.0075384	0.11845	0.10532
GO_bp:go_protein_localizatio...40	GO_bp:go_protein_localization_to_postsynaptic_membrane	SET	39	0.16855	0.0076466	0.13465	0.10533
GO_bp:go_negative_regulation...197	GO_bp:go_negative_regulation_of_dna_damage_checkpoint	SET	5	0.43659	0.0070981	0.34879	0.10535
GO_bp:go_regulation_of_respo...5	GO_bp:go_regulation_of_response_to_endoplasmic_reticulum_stress	SET	78	0.11175	0.0071619	0.089286	0.10537
Curated_gene_sets:doane_resp...1	Curated_gene_sets:doane_response_to_androgen_dn	SET	232	0.069376	0.0076369	0.055452	0.10546
GO_bp:go_snare_complex_assem...	GO_bp:go_snare_complex_assembly	SET	17	0.23296	0.0069816	0.18624	0.1055
GO_bp:go_cell_junction_organ...	GO_bp:go_cell_junction_organization	SET	277	0.067178	0.0080706	0.053709	0.10552
Curated_gene_sets:reactome_g...12	Curated_gene_sets:reactome_g_alpha_s_signalling_events	SET	508	0.059186	0.0095693	0.047331	0.10557
GO_bp:go_glutamine_transport	GO_bp:go_glutamine_transport	SET	5	0.52622	0.0085554	0.42088	0.10561
GO_bp:go_mammary_gland_devel...	GO_bp:go_mammary_gland_development	SET	135	0.091085	0.0076683	0.072949	0.10591
Curated_gene_sets:iwanaga_e2...1	Curated_gene_sets:iwanaga_e2f1_targets_induced_by_serum	SET	24	0.21716	0.0077314	0.17396	0.10597
GO_bp:go_positive_regulation...219	GO_bp:go_positive_regulation_of_developmental_process	SET	1271	0.031365	0.0078534	0.025148	0.10617
Curated_gene_sets:tong_inter...	Curated_gene_sets:tong_interact_with_pttg1	SET	56	0.13059	0.0070956	0.10472	0.10621
GO_mf:go_neuropeptide_recept...1	GO_mf:go_neuropeptide_receptor_activity	SET	45	0.17635	0.0085921	0.14142	0.10622
GO_mf:go_translation_repress...1	GO_mf:go_translation_repressor_activity	SET	23	0.18715	0.0065227	0.1501	0.10624
Curated_gene_sets:kegg_homol...	Curated_gene_sets:kegg_homologous_recombination	SET	28	0.17518	0.0067356	0.14054	0.1063
GO_mf:go_bicarbonate_transme...	GO_mf:go_bicarbonate_transmembrane_transporter_activity	SET	19	0.2308	0.0073121	0.18522	0.10637
GO_cc:go_other_organism	GO_cc:go_other_organism	SET	73	0.11848	0.007347	0.095097	0.10641
GO_bp:go_negative_regulation...220	GO_bp:go_negative_regulation_of_epidermis_development	SET	17	0.2713	0.0081306	0.21786	0.10652
GO_mf:go_fmn_binding	GO_mf:go_fmn_binding	SET	14	0.26861	0.0073057	0.21573	0.10655
Curated_gene_sets:wong_endme...1	Curated_gene_sets:wong_endmetrium_cancer_dn	SET	69	0.13688	0.0082529	0.10993	0.10656
GO_bp:go_intracellular_distr...	GO_bp:go_intracellular_distribution_of_mitochondria	SET	8	0.37387	0.007688	0.30029	0.10657
Curated_gene_sets:servitja_i...2	Curated_gene_sets:servitja_islet_hnf1a_targets_up	SET	158	0.087568	0.0079707	0.07035	0.10662
GO_bp:go_chromatin_silencing...2	GO_bp:go_chromatin_silencing_at_telomere	SET	8	0.35766	0.0073547	0.28735	0.10664
GO_bp:go_membrane_repolariza...4	GO_bp:go_membrane_repolarization_during_ventricular_cardiac_muscle_cell_action_potential	SET	13	0.3183	0.0083425	0.25577	0.10668
GO_mf:go_protein_tyrosine_ki...2	GO_mf:go_protein_tyrosine_kinase_activity	SET	129	0.096178	0.0079164	0.07729	0.10669
GO_bp:go_positive_regulation...878	GO_bp:go_positive_regulation_of_viral_genome_replication	SET	34	0.17068	0.0072305	0.13725	0.10685
GO_mf:go_monovalent_cation_p...	GO_mf:go_monovalent_cation_proton_antiporter_activity	SET	10	0.37425	0.0086038	0.301	0.10688
GO_bp:go_negative_regulation...118	GO_bp:go_negative_regulation_of_cell_morphogenesis_involved_in_differentiation	SET	87	0.1153	0.0078027	0.092784	0.107
Curated_gene_sets:lee_double...	Curated_gene_sets:lee_double_polar_thymocyte	SET	24	0.24515	0.0087277	0.19729	0.10702
Curated_gene_sets:darwiche_s...2	Curated_gene_sets:darwiche_skin_tumor_promoter_up	SET	130	0.088498	0.0073122	0.071225	0.10703
GO_bp:go_regulation_of_meiot...2	GO_bp:go_regulation_of_meiotic_nuclear_division	SET	30	0.19006	0.007564	0.15297	0.10704
GO_bp:go_response_to_interle...4	GO_bp:go_response_to_interleukin_15	SET	12	0.33847	0.0085235	0.27244	0.10705
GO_bp:go_negative_regulation...312	GO_bp:go_negative_regulation_of_inflammatory_response	SET	130	0.094644	0.00782	0.07618	0.10706
Curated_gene_sets:ghandhi_di...2	Curated_gene_sets:ghandhi_direct_irradiation_up	SET	101	0.11015	0.0080285	0.088684	0.10711
GO_bp:go_development_of_seco...2	GO_bp:go_development_of_secondary_sexual_characteristics	SET	9	0.35694	0.0077849	0.28741	0.10715
GO_bp:go_nuclear_transcribed...3	GO_bp:go_nuclear_transcribed_mrna_catabolic_process_deadenylation_independent_decay	SET	6	0.4551	0.008105	0.36656	0.10721
GO_mf:go_inositol_1_3_4_5_te...	GO_mf:go_inositol_1_3_4_5_tetrakisphosphate_binding	SET	5	0.48108	0.0078215	0.38755	0.10725
Curated_gene_sets:reactome_n...23	Curated_gene_sets:reactome_negative_regulation_of_mapk_pathway	SET	38	0.16377	0.0073339	0.13194	0.10726
GO_mf:go_histone_deacetylase...2	GO_mf:go_histone_deacetylase_binding	SET	101	0.098785	0.0072	0.079591	0.10728
Curated_gene_sets:kobayashi_...5	Curated_gene_sets:kobayashi_response_to_romidepsin	SET	19	0.25829	0.0081829	0.20817	0.10736
Curated_gene_sets:gobert_oli...1	Curated_gene_sets:gobert_oligodendrocyte_differentiation_dn	SET	1017	0.033605	0.0075805	0.027101	0.1075
GO_mf:go_map_kinase_activity	GO_mf:go_map_kinase_activity	SET	14	0.28344	0.0077091	0.22859	0.1075
Curated_gene_sets:reactome_c...31	Curated_gene_sets:reactome_cell_death_signalling_via_nrage_nrif_and_nade	SET	69	0.12838	0.0077404	0.10359	0.10763
GO_mf:go_tfiid_class_transcr...	GO_mf:go_tfiid_class_transcription_factor_complex_binding	SET	11	0.30088	0.0072545	0.24282	0.10766
Curated_gene_sets:reactome_p...75	Curated_gene_sets:reactome_pou5f1_oct4_sox2_nanog_activate_genes_related_to_proliferation	SET	12	0.30192	0.007603	0.24369	0.10769
GO_bp:go_protein_retention_i...1	GO_bp:go_protein_retention_in_er_lumen	SET	9	0.31596	0.0068911	0.25505	0.10772
GO_bp:go_myoblast_proliferat...	GO_bp:go_myoblast_proliferation	SET	17	0.25087	0.0075183	0.20255	0.10776
GO_mf:go_lipopolysaccharide_...2	GO_mf:go_lipopolysaccharide_receptor_activity	SET	5	0.48902	0.0079505	0.39488	0.10779
GO_bp:go_negative_regulation...722	GO_bp:go_negative_regulation_of_viral_process	SET	94	0.11374	0.0079988	0.091844	0.1078
GO_mf:go_carbohydrate_proton...	GO_mf:go_carbohydrate_proton_symporter_activity	SET	10	0.35413	0.0081413	0.28621	0.108
GO_bp:go_positive_regulation...479	GO_bp:go_positive_regulation_of_mast_cell_activation	SET	17	0.24006	0.0071944	0.19408	0.10807
GO_bp:go_interleukin_4_media...	GO_bp:go_interleukin_4_mediated_signaling_pathway	SET	6	0.38705	0.0068932	0.31296	0.1081
Curated_gene_sets:farmer_bre...9	Curated_gene_sets:farmer_breast_cancer_cluster_6	SET	13	0.31494	0.0082545	0.25468	0.10812
GO_bp:go_regulation_of_regul...	GO_bp:go_regulation_of_regulated_secretory_pathway	SET	150	0.080908	0.0071771	0.065429	0.10813
GO_bp:go_gonadotropin_secret...	GO_bp:go_gonadotropin_secretion	SET	15	0.28891	0.0081335	0.23364	0.10814
GO_mf:go_phospholipase_inhib...	GO_mf:go_phospholipase_inhibitor_activity	SET	11	0.31327	0.0075533	0.25335	0.10814
GO_bp:go_glutamate_receptor_...	GO_bp:go_glutamate_receptor_signaling_pathway	SET	92	0.11777	0.0081943	0.095249	0.10815
Curated_gene_sets:reactome_s...43	Curated_gene_sets:reactome_signaling_by_fgfr	SET	85	0.11292	0.0075532	0.091325	0.10816
Curated_gene_sets:holleman_p...1	Curated_gene_sets:holleman_prednisolone_resistance_all_dn	SET	11	0.28399	0.0068473	0.2297	0.10817
Curated_gene_sets:reactome_p...19	Curated_gene_sets:reactome_peroxisomal_lipid_metabolism	SET	28	0.1939	0.0074555	0.15691	0.10828
GO_bp:go_positive_regulation...645	GO_bp:go_positive_regulation_of_programmed_necrotic_cell_death	SET	2	0.82629	0.008497	0.66886	0.10835
GO_bp:go_negative_regulation...226	GO_bp:go_negative_regulation_of_epithelial_cell_proliferation	SET	112	0.10503	0.0080587	0.085042	0.10842
GO_mf:go_transmembrane_recep...1	GO_mf:go_transmembrane_receptor_protein_kinase_activity	SET	80	0.12542	0.0081404	0.10159	0.10849
GO_mf:go_alpha_actinin_bindi...	GO_mf:go_alpha_actinin_binding	SET	31	0.19506	0.0078912	0.158	0.1085
Curated_gene_sets:tarte_plas...2	Curated_gene_sets:tarte_plasma_cell_vs_b_lymphocyte_up	SET	75	0.11459	0.0072021	0.092835	0.10854
GO_bp:go_regulation_of_natur...2	GO_bp:go_regulation_of_natural_killer_cell_chemotaxis	SET	9	0.40992	0.0089405	0.33227	0.10866
GO_bp:go_scf_dependent_prote...	GO_bp:go_scf_dependent_proteasomal_ubiquitin_dependent_protein_catabolic_process	SET	89	0.1017	0.0069605	0.082457	0.10872
GO_cc:go_nuclear_membrane	GO_cc:go_nuclear_membrane	SET	292	0.058071	0.00716	0.047093	0.10878
GO_bp:go_nlrp3_inflammasome_...	GO_bp:go_nlrp3_inflammasome_complex_assembly	SET	13	0.2658	0.0069667	0.21557	0.10879
GO_bp:go_regulation_of_t_cel...8	GO_bp:go_regulation_of_t_cell_mediated_cytotoxicity	SET	32	0.20193	0.0082996	0.16378	0.1088
GO_mf:go_type_i_interferon_r...	GO_mf:go_type_i_interferon_receptor_binding	SET	16	0.3532	0.010269	0.2865	0.10883
Curated_gene_sets:reactome_d...77	Curated_gene_sets:reactome_dna_strand_elongation	SET	31	0.17079	0.0069094	0.13856	0.10887
Curated_gene_sets:chauhan_re...1	Curated_gene_sets:chauhan_response_to_methoxyestradiol_dn	SET	95	0.10256	0.0072512	0.08328	0.10906
GO_bp:go_lipid_glycosylation	GO_bp:go_lipid_glycosylation	SET	11	0.30654	0.0073909	0.24895	0.10911
Curated_gene_sets:reactome_m...39	Curated_gene_sets:reactome_metabolism_of_nucleotides	SET	95	0.099257	0.0070173	0.080623	0.10915
Curated_gene_sets:wu_hbx_tar...1	Curated_gene_sets:wu_hbx_targets_1_dn	SET	21	0.23796	0.0079253	0.19331	0.10917
Curated_gene_sets:reactome_r...6	Curated_gene_sets:reactome_raf_independent_mapk1_3_activation	SET	22	0.21875	0.0074566	0.17775	0.10924
Curated_gene_sets:wang_immor...2	Curated_gene_sets:wang_immortalized_by_hoxa9_and_meis1_up	SET	26	0.2097	0.0077701	0.17043	0.10928
GO_bp:go_nucleotide_excision...6	GO_bp:go_nucleotide_excision_repair_preincision_complex_assembly	SET	27	0.17819	0.0067283	0.14482	0.10928
GO_bp:go_dna_methylation_on_...	GO_bp:go_dna_methylation_on_cytosine	SET	5	0.41923	0.0068159	0.34079	0.10933
Curated_gene_sets:farmer_bre...1	Curated_gene_sets:farmer_breast_cancer_apocrine_vs_basal	SET	306	0.06189	0.0078087	0.050314	0.10934
Curated_gene_sets:creighton_...6	Curated_gene_sets:creighton_endocrine_therapy_resistance_4	SET	275	0.064453	0.0077156	0.052461	0.10962
GO_bp:go_renal_vesicle_forma...	GO_bp:go_renal_vesicle_formation	SET	8	0.41499	0.0085337	0.3378	0.10964
Curated_gene_sets:dittmer_pt...2	Curated_gene_sets:dittmer_pthlh_targets_up	SET	111	0.094342	0.0072066	0.076797	0.10965
GO_bp:go_positive_regulation...73	GO_bp:go_positive_regulation_of_bmp_signaling_pathway	SET	30	0.20199	0.0080389	0.16448	0.10971
GO_bp:go_negative_regulation...563	GO_bp:go_negative_regulation_of_protein_serine_threonine_kinase_activity	SET	126	0.092395	0.0075167	0.075313	0.10995
Curated_gene_sets:ly_aging_m...2	Curated_gene_sets:ly_aging_middle_up	SET	13	0.30084	0.0078849	0.24533	0.11006
GO_bp:go_ganglion_development	GO_bp:go_ganglion_development	SET	14	0.31407	0.0085422	0.25613	0.11007
Curated_gene_sets:chiaradonn...6	Curated_gene_sets:chiaradonna_neoplastic_transformation_kras_up	SET	115	0.098879	0.0076873	0.080642	0.11008
GO_bp:go_histone_h3_k4_demet...1	GO_bp:go_histone_h3_k4_demethylation	SET	5	0.52764	0.0085784	0.43033	0.11009
GO_bp:go_negative_regulation...670	GO_bp:go_negative_regulation_of_thymocyte_apoptotic_process	SET	8	0.39127	0.008046	0.31915	0.11011
Curated_gene_sets:reactome_t...8	Curated_gene_sets:reactome_telomere_extension_by_telomerase	SET	5	0.40843	0.0066404	0.33317	0.11012
Curated_gene_sets:reactome_a...61	Curated_gene_sets:reactome_adherens_junctions_interactions	SET	33	0.21111	0.0088111	0.17222	0.11014
Curated_gene_sets:lim_mammar...1	Curated_gene_sets:lim_mammary_luminal_mature_dn	SET	93	0.11739	0.0082118	0.095766	0.11015
GO_mf:go_supercoiled_dna_bin...	GO_mf:go_supercoiled_dna_binding	SET	5	0.47011	0.0076431	0.38357	0.11018
Curated_gene_sets:schaeffer_...7	Curated_gene_sets:schaeffer_prostate_development_and_cancer_box1_dn	SET	10	0.30402	0.0069894	0.24823	0.11034
Curated_gene_sets:reactome_t...54	Curated_gene_sets:reactome_tp53_regulates_transcription_of_dna_repair_genes	SET	62	0.11813	0.0067531	0.096464	0.11036
GO_bp:go_peptidyl_lysine_ace...	GO_bp:go_peptidyl_lysine_acetylation	SET	149	0.08006	0.0070784	0.065381	0.11039
GO_bp:go_positive_regulation...441	GO_bp:go_positive_regulation_of_leukocyte_differentiation	SET	135	0.093379	0.0078615	0.076378	0.11075
GO_mf:go_oxidoreductase_acti...28	GO_mf:go_oxidoreductase_activity_acting_on_the_ch_ch_group_of_donors_nad_or_nadp_as_acceptor	SET	25	0.21239	0.0077172	0.17374	0.11077
Curated_gene_sets:papaspyrid...1	Curated_gene_sets:papaspyridonos_unstable_aterosclerotic_plaque_dn	SET	41	0.16662	0.0077498	0.1363	0.11078
GO_bp:go_apoptotic_process_i...1	GO_bp:go_apoptotic_process_in_bone_marrow_cell	SET	6	0.41012	0.0073041	0.33551	0.11079
Curated_gene_sets:matzuk_mal...	Curated_gene_sets:matzuk_male_reproduction_sertoli	SET	24	0.20732	0.0073811	0.16963	0.11082
Curated_gene_sets:reactome_m...22	Curated_gene_sets:reactome_met_activates_ras_signaling	SET	11	0.32269	0.0077803	0.2642	0.11098
GO_bp:go_regulation_of_neuro...4	GO_bp:go_regulation_of_neuromuscular_junction_development	SET	11	0.30406	0.0073312	0.249	0.11103
GO_bp:go_protein_localizatio...18	GO_bp:go_protein_localization_to_endoplasmic_reticulum_exit_site	SET	6	0.39636	0.0070589	0.32462	0.11105
Curated_gene_sets:sarrio_epi...1	Curated_gene_sets:sarrio_epithelial_mesenchymal_transition_dn	SET	147	0.087289	0.007666	0.071491	0.11106
GO_bp:go_cardiac_muscle_cell...1	GO_bp:go_cardiac_muscle_cell_action_potential	SET	63	0.13984	0.0080576	0.11453	0.11106
Curated_gene_sets:biocarta_h...1	Curated_gene_sets:biocarta_hbx_pathway	SET	7	0.38484	0.0074027	0.31536	0.11118
Curated_gene_sets:reactome_d...13	Curated_gene_sets:reactome_defective_b4galt1_causes_b4galt1_cdg_cdg_2d	SET	8	0.3892	0.0080032	0.31918	0.11137
GO_bp:go_antibacterial_humor...	GO_bp:go_antibacterial_humoral_response	SET	39	0.16653	0.0075549	0.13658	0.11138
GO_mf:go_g_protein_coupled_r...3	GO_mf:go_g_protein_coupled_receptor_kinase_activity	SET	7	0.35547	0.0068378	0.29158	0.11141
GO_bp:go_regulation_of_megak...	GO_bp:go_regulation_of_megakaryocyte_differentiation	SET	69	0.11957	0.0072094	0.098149	0.11157
Curated_gene_sets:weston_veg...3	Curated_gene_sets:weston_vegfa_targets_3hr	SET	61	0.13338	0.0075628	0.10953	0.11168
Curated_gene_sets:reactome_s...61	Curated_gene_sets:reactome_signaling_by_met	SET	78	0.11555	0.0074057	0.094896	0.11169
GO_bp:go_response_to_radiati...	GO_bp:go_response_to_radiation	SET	426	0.048895	0.0072554	0.040156	0.11169
GO_bp:go_forebrain_neuroblas...	GO_bp:go_forebrain_neuroblast_division	SET	8	0.39513	0.0081252	0.32476	0.11188
GO_cc:go_mcm_complex	GO_cc:go_mcm_complex	SET	11	0.27954	0.00674	0.22982	0.11193
GO_bp:go_dendrite_arborizati...	GO_bp:go_dendrite_arborization	SET	5	0.42517	0.0069124	0.34996	0.11221
GO_bp:go_detection_of_biotic...	GO_bp:go_detection_of_biotic_stimulus	SET	21	0.24901	0.0082932	0.20497	0.11222
Curated_gene_sets:karakas_tg...	Curated_gene_sets:karakas_tgfb1_signaling	SET	19	0.26107	0.0082711	0.21491	0.11223
Curated_gene_sets:shank_tal1...	Curated_gene_sets:shank_tal1_targets_dn	SET	10	0.33412	0.0076813	0.27509	0.11227
GO_bp:go_negative_t_cell_sel...	GO_bp:go_negative_t_cell_selection	SET	12	0.32534	0.0081927	0.26788	0.11229
GO_bp:go_white_fat_cell_diff...	GO_bp:go_white_fat_cell_differentiation	SET	12	0.33406	0.0084125	0.27518	0.11239
GO_bp:go_telomere_maintenanc...2	GO_bp:go_telomere_maintenance_via_recombination	SET	14	0.27468	0.0074709	0.22633	0.11245
Curated_gene_sets:reactome_r...38	Curated_gene_sets:reactome_regulation_of_ifna_signaling	SET	26	0.2266	0.0083963	0.18674	0.11249
Curated_gene_sets:reactome_g...29	Curated_gene_sets:reactome_gap_junction_degradation	SET	12	0.29113	0.0073314	0.23996	0.11252
GO_mf:go_ubiquitin_like_prot...5	GO_mf:go_ubiquitin_like_protein_ligase_binding	SET	289	0.057507	0.0070546	0.047414	0.1126
GO_bp:go_cranial_nerve_struc...	GO_bp:go_cranial_nerve_structural_organization	SET	10	0.35676	0.0082017	0.29422	0.11265
GO_bp:go_interspecies_intera...	GO_bp:go_interspecies_interaction_between_organisms	SET	893	0.034142	0.0072419	0.028166	0.11273
GO_mf:go_actinin_binding	GO_mf:go_actinin_binding	SET	38	0.17359	0.0077737	0.14322	0.11276
GO_bp:go_regulation_of_prote...28	GO_bp:go_regulation_of_protein_kinase_c_signaling	SET	15	0.30303	0.0085312	0.25003	0.11277
GO_cc:go_cell_cell_adherens_...	GO_cc:go_cell_cell_adherens_junction	SET	107	0.10702	0.008027	0.088315	0.11281
GO_bp:go_neuropeptide_signal...	GO_bp:go_neuropeptide_signaling_pathway	SET	95	0.11552	0.008167	0.095384	0.11294
Curated_gene_sets:gildea_met...	Curated_gene_sets:gildea_metastasis	SET	29	0.18753	0.0073381	0.15486	0.11296
GO_bp:go_sulfur_amino_acid_t...	GO_bp:go_sulfur_amino_acid_transport	SET	7	0.38203	0.0073487	0.31554	0.11301
GO_bp:go_interstrand_cross_l...	GO_bp:go_interstrand_cross_link_repair	SET	50	0.13564	0.0069652	0.11204	0.11303
GO_bp:go_collagen_catabolic_...	GO_bp:go_collagen_catabolic_process	SET	45	0.16094	0.0078415	0.13295	0.11305
Curated_gene_sets:reactome_r...67	Curated_gene_sets:reactome_regulation_of_tp53_activity_through_phosphorylation	SET	88	0.10146	0.0069052	0.083891	0.11325
GO_mf:go_inhibin_binding	GO_mf:go_inhibin_binding	SET	4	0.62038	0.0090216	0.51299	0.11327
GO_mf:go_demethylase_activity	GO_mf:go_demethylase_activity	SET	31	0.17616	0.0071263	0.14574	0.1134
Curated_gene_sets:reactome_e...15	Curated_gene_sets:reactome_endosomal_sorting_complex_required_for_transport_escrt	SET	31	0.15892	0.006429	0.13151	0.11345
GO_bp:go_regulation_of_respo...4	GO_bp:go_regulation_of_response_to_drug	SET	88	0.11011	0.0074938	0.091149	0.11353
GO_bp:go_mammary_gland_branc...2	GO_bp:go_mammary_gland_branching_involved_in_thelarche	SET	5	0.45403	0.0073817	0.37601	0.11363
GO_cc:go_signal_peptidase_co...	GO_cc:go_signal_peptidase_complex	SET	5	0.38521	0.0062628	0.31906	0.11366
GO_cc:go_growth_cone_part	GO_cc:go_growth_cone_part	SET	15	0.28523	0.0080299	0.2363	0.11371
GO_bp:go_cyclic_nucleotide_c...	GO_bp:go_cyclic_nucleotide_catabolic_process	SET	14	0.28322	0.0077032	0.23483	0.11391
Curated_gene_sets:smid_breas...17	Curated_gene_sets:smid_breast_cancer_relapse_in_lung_dn	SET	37	0.17219	0.007609	0.14283	0.11401
Curated_gene_sets:reactome_a...22	Curated_gene_sets:reactome_activated_tak1_mediates_p38_mapk_activation	SET	20	0.22427	0.0072896	0.18611	0.11409
Curated_gene_sets:biocarta_s...3	Curated_gene_sets:biocarta_sam68_pathway	SET	6	0.40994	0.0073008	0.34038	0.11423
GO_mf:go_calcium_activated_c...	GO_mf:go_calcium_activated_cation_channel_activity	SET	28	0.20362	0.0078294	0.16908	0.11424
GO_bp:go_antigen_processing_...5	GO_bp:go_antigen_processing_and_presentation_of_endogenous_peptide_antigen_via_mhc_class_i_via_er_pathway	SET	6	0.44803	0.0079791	0.37208	0.11428
GO_bp:go_mitotic_sister_chro...1	GO_bp:go_mitotic_sister_chromatid_cohesion	SET	19	0.22621	0.0071665	0.18796	0.1144
GO_mf:go_pyruvate_dehydrogen...	GO_mf:go_pyruvate_dehydrogenase_activity	SET	5	0.40988	0.006664	0.34069	0.11448
Curated_gene_sets:hedvat_elf...	Curated_gene_sets:hedvat_elf4_targets_up	SET	12	0.28203	0.0071023	0.23463	0.11469
Curated_gene_sets:ji_carcino...2	Curated_gene_sets:ji_carcinogenesis_by_kras_and_stk11_up	SET	12	0.29002	0.0073033	0.24128	0.11469
Curated_gene_sets:reactome_t...62	Curated_gene_sets:reactome_traf6_mediated_irf7_activation_in_tlr7_8_or_9_signaling	SET	12	0.27714	0.0069789	0.23059	0.11471
GO_bp:go_cytoskeleton_organi...	GO_bp:go_cytoskeleton_organization	SET	1215	0.029915	0.007335	0.02489	0.11472
GO_mf:go_dna_helicase_activi...	GO_mf:go_dna_helicase_activity	SET	47	0.14915	0.0074265	0.1241	0.11472
Curated_gene_sets:wotton_run...1	Curated_gene_sets:wotton_runx_targets_dn	SET	29	0.20218	0.0079112	0.16827	0.11479
GO_bp:go_positive_regulation...510	GO_bp:go_positive_regulation_of_mitochondrial_outer_membrane_permeabilization_involved_in_apoptotic_signaling_pathway	SET	33	0.18267	0.0076241	0.15205	0.11481
GO_bp:go_signal_complex_asse...	GO_bp:go_signal_complex_assembly	SET	8	0.39403	0.0081027	0.32801	0.11483
GO_mf:go_structural_constitu...1	GO_mf:go_structural_constituent_of_cytoskeleton	SET	93	0.10565	0.007391	0.087967	0.11487
GO_bp:go_chromosome_segregat...	GO_bp:go_chromosome_segregation	SET	294	0.056317	0.0069672	0.046898	0.11491
GO_bp:go_macromolecule_methy...	GO_bp:go_macromolecule_methylation	SET	288	0.057393	0.0070285	0.04782	0.11504
GO_bp:go_protein_localizatio...24	GO_bp:go_protein_localization_to_lysosome	SET	35	0.16289	0.007001	0.13572	0.11505
GO_bp:go_negative_regulation...571	GO_bp:go_negative_regulation_of_reactive_oxygen_species_metabolic_process	SET	25	0.20497	0.0074477	0.17085	0.11513
GO_bp:go_determination_of_ad...	GO_bp:go_determination_of_adult_lifespan	SET	16	0.22092	0.0064233	0.18425	0.11527
Curated_gene_sets:gazda_diam...6	Curated_gene_sets:gazda_diamond_blackfan_anemia_progenitor_up	SET	39	0.16348	0.0074162	0.13639	0.11536
GO_bp:go_scarna_localization...	GO_bp:go_scarna_localization_to_cajal_body	SET	4	0.43253	0.0062899	0.3609	0.11538
GO_bp:go_response_to_mercury...	GO_bp:go_response_to_mercury_ion	SET	11	0.29599	0.0071365	0.24699	0.1154
Curated_gene_sets:schlesinge...2	Curated_gene_sets:schlesinger_methylated_de_novo_in_cancer	SET	83	0.12011	0.0079397	0.10025	0.11544
GO_bp:go_homotypic_cell_cell...	GO_bp:go_homotypic_cell_cell_adhesion	SET	76	0.11844	0.0074931	0.098871	0.11549
Curated_gene_sets:reactome_p...37	Curated_gene_sets:reactome_phosphorylation_of_emi1	SET	6	0.38872	0.0069228	0.32458	0.11554
GO_bp:go_cellular_component_...4	GO_bp:go_cellular_component_maintenance	SET	51	0.14366	0.0074504	0.11997	0.11557
GO_cc:go_heterotrimeric_g_pr...	GO_cc:go_heterotrimeric_g_protein_complex	SET	29	0.19759	0.0077316	0.16504	0.11562
GO_bp:go_positive_regulation...144	GO_bp:go_positive_regulation_of_cellular_component_organization	SET	1127	0.030463	0.0072117	0.025455	0.11571
GO_bp:go_entrainment_of_circ...2	GO_bp:go_entrainment_of_circadian_clock_by_photoperiod	SET	19	0.20924	0.006629	0.17485	0.11572
Curated_gene_sets:biocarta_s...1	Curated_gene_sets:biocarta_s1p_pathway	SET	7	0.38916	0.0074858	0.32525	0.11576
GO_bp:go_drug_metabolic_proc...	GO_bp:go_drug_metabolic_process	SET	317	0.056109	0.0072034	0.046895	0.11576
GO_bp:go_positive_regulation...21	GO_bp:go_positive_regulation_of_alcohol_biosynthetic_process	SET	25	0.20455	0.0074322	0.17098	0.1158
Curated_gene_sets:murakami_u...1	Curated_gene_sets:murakami_uv_response_1hr_dn	SET	10	0.2933	0.0067427	0.24523	0.11585
GO_bp:go_regulation_of_extra...1	GO_bp:go_regulation_of_extracellular_matrix_assembly	SET	9	0.35216	0.0076807	0.29471	0.11606
GO_bp:go_regulation_of_lung_...	GO_bp:go_regulation_of_lung_blood_pressure	SET	4	0.55361	0.0080506	0.46346	0.11615
GO_bp:go_positive_regulation...756	GO_bp:go_positive_regulation_of_spindle_assembly	SET	5	0.43727	0.0071091	0.36607	0.11615
Curated_gene_sets:kegg_insul...	Curated_gene_sets:kegg_insulin_signaling_pathway	SET	130	0.089313	0.0073795	0.074796	0.11623
Curated_gene_sets:smith_live...	Curated_gene_sets:smith_liver_cancer	SET	44	0.14397	0.0069366	0.12061	0.11631
Curated_gene_sets:yanagisawa...	Curated_gene_sets:yanagisawa_lung_cancer_recurrence	SET	6	0.46833	0.0083406	0.39298	0.11669
GO_bp:go_intrinsic_apoptotic...7	GO_bp:go_intrinsic_apoptotic_signaling_pathway_in_response_to_hypoxia	SET	6	0.33229	0.0059178	0.27891	0.11676
Curated_gene_sets:schuhmache...1	Curated_gene_sets:schuhmacher_myc_targets_dn	SET	7	0.34318	0.0066014	0.2881	0.1168
Curated_gene_sets:biocarta_r...1	Curated_gene_sets:biocarta_rab_pathway	SET	12	0.25992	0.0065454	0.21825	0.11685
GO_bp:go_organelle_fusion	GO_bp:go_organelle_fusion	SET	118	0.088231	0.0069478	0.074124	0.11697
Curated_gene_sets:reactome_d...25	Curated_gene_sets:reactome_defective_st3gal3_causes_mct12_and_eiee15	SET	8	0.37822	0.0077774	0.31778	0.117
Curated_gene_sets:hahtola_ct...1	Curated_gene_sets:hahtola_ctcl_cutaneous	SET	24	0.19378	0.0068989	0.16283	0.11702
GO_bp:go_positive_regulation...11	GO_bp:go_positive_regulation_of_activated_t_cell_proliferation	SET	23	0.20719	0.0072212	0.17419	0.11714
Curated_gene_sets:biocarta_h...9	Curated_gene_sets:biocarta_hswi_snf_pathway	SET	12	0.28143	0.0070871	0.23661	0.11715
Curated_gene_sets:wilson_pro...2	Curated_gene_sets:wilson_proteases_at_tumor_bone_interface_up	SET	20	0.20294	0.0065963	0.17068	0.11722
GO_bp:go_regulation_of_cytop...4	GO_bp:go_regulation_of_cytoplasmic_transport	SET	22	0.22987	0.0078358	0.19338	0.11729
Curated_gene_sets:ross_aml_w...4	Curated_gene_sets:ross_aml_with_pml_rara_fusion	SET	71	0.11965	0.0073176	0.10071	0.1174
Curated_gene_sets:reactome_d...21	Curated_gene_sets:reactome_defective_csf2rb_causes_pulmonary_surfactant_metabolism_dysfunction_5_smdp5	SET	7	0.42039	0.0080866	0.35392	0.11746
GO_bp:go_trna_threonylcarbam...	GO_bp:go_trna_threonylcarbamoyladenosine_metabolic_process	SET	13	0.26517	0.0069501	0.22332	0.11754
GO_bp:go_hippo_signaling	GO_bp:go_hippo_signaling	SET	36	0.17083	0.0074463	0.14394	0.11766
GO_bp:go_exocrine_system_dev...	GO_bp:go_exocrine_system_development	SET	47	0.15712	0.0078233	0.13243	0.11773
GO_cc:go_brush_border_membra...	GO_cc:go_brush_border_membrane	SET	49	0.13814	0.0070223	0.11644	0.11776
[truncated: 13,486 more rows]

## Sheet: Supplementary Dataset 3
Supplementary Dataset 3. FUMA results for annotation of genes to tissue enriched expression
Tissue expression analysis. MAGMA gene-property test was performed for average gene-expression per category (e.g. tissue type or developmental stage) conditioning on average expression across all categories (one-side). Analysis were conducted with MAGMA v1.06. Columns are: VARIABLE, name of the gene set, gene covariate or interaction; TYPE, the type of variable, either SET or COVAR for normal gen…
#	MEAN_SAMPLE_SIZE	=	4349
#	TOTAL_GENES	=	17193
#	TEST_DIRECTION	=	one-sided,	positive	(set),	one-sided,	positive	(covar)
#	CONDITIONED_INTERNAL	=	gene	size,	gene	density,	inverse	mac,	log(gene	size),	log(gene	density),	log(inverse	mac)
VARIABLE	TYPE	NGENES	BETA	BETA_STD	SE	P	FULL_NAME
Esophagus_Mucosa	COVAR	17193	0.029851	0.057662	0.0077504	5.8904e-05	Esophagus_Mucosa
Skin_Not_Sun_Exposed_Suprapu...	COVAR	17193	0.026281	0.050624	0.0078748	0.00042381	Skin_Not_Sun_Exposed_Suprapubic
Skin_Sun_Exposed_Lower_leg	COVAR	17193	0.026158	0.050697	0.0078968	0.00046328	Skin_Sun_Exposed_Lower_leg
Vagina	COVAR	17193	0.035643	0.068059	0.011216	0.00074278	Vagina
Minor_Salivary_Gland	COVAR	17193	0.031037	0.057698	0.0097894	0.00076233	Minor_Salivary_Gland
Prostate	COVAR	17193	0.026043	0.049333	0.012177	0.016239	Prostate
Bladder	COVAR	17193	0.026516	0.051631	0.013273	0.022883	Bladder
Artery_Aorta	COVAR	17193	0.019115	0.03897	0.010263	0.03127	Artery_Aorta
Whole_Blood	COVAR	17193	0.010384	0.018776	0.0056606	0.033302	Whole_Blood
Colon_Transverse	COVAR	17193	0.021068	0.038711	0.011698	0.035857	Colon_Transverse
Small_Intestine_Terminal_Ile...	COVAR	17193	0.016892	0.031039	0.0097343	0.041352	Small_Intestine_Terminal_Ileum
Stomach	COVAR	17193	0.020335	0.036915	0.01216	0.047241	Stomach
Lung	COVAR	17193	0.013001	0.025097	0.0093068	0.081225	Lung
Liver	COVAR	17193	0.008609	0.015503	0.0064616	0.091383	Liver
Cervix_Ectocervix	COVAR	17193	0.014499	0.028378	0.012254	0.11838	Cervix_Ectocervix
Artery_Coronary	COVAR	17193	0.01195	0.023762	0.012018	0.16003	Artery_Coronary
Kidney_Cortex	COVAR	17193	0.0081915	0.014388	0.0091372	0.185	Kidney_Cortex
Cells_EBV-transformed_lympho...	COVAR	17193	0.0039881	0.0086981	0.0049232	0.20896	Cells_EBV-transformed_lymphocytes
Pancreas	COVAR	17193	0.0057144	0.0095537	0.0084863	0.25036	Pancreas
Kidney_Medulla	COVAR	17193	0.0052096	0.0096266	0.0093942	0.2896	Kidney_Medulla
Artery_Tibial	COVAR	17193	0.0045093	0.0092761	0.010082	0.32735	Artery_Tibial
Fallopian_Tube	COVAR	17193	0.0047895	0.0092774	0.011934	0.34409	Fallopian_Tube
Cervix_Endocervix	COVAR	17193	0.0041057	0.0081162	0.011646	0.36221	Cervix_Endocervix
Breast_Mammary_Tissue	COVAR	17193	0.0030905	0.0059354	0.012822	0.40477	Breast_Mammary_Tissue
Adipose_Visceral_Omentum	COVAR	17193	0.0026491	0.00514	0.011323	0.40751	Adipose_Visceral_Omentum
Colon_Sigmoid	COVAR	17193	0.0023802	0.0046515	0.012549	0.42478	Colon_Sigmoid
Uterus	COVAR	17193	0.00024563	0.00049986	0.010988	0.49108	Uterus
Heart_Atrial_Appendage	COVAR	17193	-0.0013363	-0.0023978	0.0096896	0.55484	Heart_Atrial_Appendage
Muscle_Skeletal	COVAR	17193	-0.0011484	-0.0021715	0.0069613	0.56552	Muscle_Skeletal
Adipose_Subcutaneous	COVAR	17193	-0.00189	-0.0037679	0.010936	0.5686	Adipose_Subcutaneous
Cells_Cultured_fibroblasts	COVAR	17193	-0.0019381	-0.0041499	0.0065897	0.61566	Cells_Cultured_fibroblasts
Spleen	COVAR	17193	-0.0026955	-0.0053375	0.0074126	0.64193	Spleen
Ovary	COVAR	17193	-0.0053631	-0.010862	0.0097261	0.70932	Ovary
Esophagus_Muscularis	COVAR	17193	-0.0079629	-0.015691	0.012499	0.73797	Esophagus_Muscularis
Heart_Left_Ventricle	COVAR	17193	-0.0069261	-0.011559	0.0092103	0.77397	Heart_Left_Ventricle
Thyroid	COVAR	17193	-0.0074334	-0.014703	0.0097919	0.77611	Thyroid
Esophagus_Gastroesophageal_J...	COVAR	17193	-0.0099988	-0.019663	0.012909	0.78069	Esophagus_Gastroesophageal_Junction
Brain_Cerebellar_Hemisphere	COVAR	17193	-0.0058867	-0.011799	0.0061302	0.83153	Brain_Cerebellar_Hemisphere
Brain_Cerebellum	COVAR	17193	-0.0066233	-0.013132	0.0063225	0.85257	Brain_Cerebellum
Brain_Spinal_cord_cervical_c...	COVAR	17193	-0.010318	-0.018523	0.0086527	0.88345	Brain_Spinal_cord_cervical_c-1
Pituitary	COVAR	17193	-0.013042	-0.024273	0.0090447	0.92534	Pituitary
Brain_Hippocampus	COVAR	17193	-0.012967	-0.021932	0.0080325	0.94676	Brain_Hippocampus
Brain_Anterior_cingulate_cor...	COVAR	17193	-0.012425	-0.021919	0.0072721	0.95622	Brain_Anterior_cingulate_cortex_BA24
Brain_Cortex	COVAR	17193	-0.01237	-0.022528	0.0071871	0.95738	Brain_Cortex
Nerve_Tibial	COVAR	17193	-0.017836	-0.03585	0.010165	0.96032	Nerve_Tibial
Brain_Frontal_Cortex_BA9	COVAR	17193	-0.012228	-0.022499	0.0069273	0.96122	Brain_Frontal_Cortex_BA9
Brain_Amygdala	COVAR	17193	-0.014278	-0.024296	0.0078989	0.96466	Brain_Amygdala
Adrenal_Gland	COVAR	17193	-0.018525	-0.035744	0.010133	0.96624	Adrenal_Gland
Brain_Putamen_basal_ganglia	COVAR	17193	-0.015358	-0.026108	0.0080179	0.97228	Brain_Putamen_basal_ganglia
Brain_Caudate_basal_ganglia	COVAR	17193	-0.016115	-0.027804	0.0079537	0.97862	Brain_Caudate_basal_ganglia
Brain_Substantia_nigra	COVAR	17193	-0.017809	-0.03062	0.0086136	0.98065	Brain_Substantia_nigra
Testis	COVAR	17193	-0.012346	-0.021275	0.005649	0.98557	Testis
Brain_Nucleus_accumbens_basa...	COVAR	17193	-0.017134	-0.029694	0.0076812	0.98714	Brain_Nucleus_accumbens_basal_ganglia
Brain_Hypothalamus	COVAR	17193	-0.022095	-0.037975	0.0081498	0.99664	Brain_Hypothalamus

## Sheet: Supplementary Dataset 4
Supplementary Dataset 4. GWAS summary statistics and model-averaged posterior summaries for SNP predicted to be causal
Description: File, the GWAS summary statistics and model-averaged posterior summaries for each SNP one per line. Columns are: RSID, the SNP identifiers (rsID number); CHROMOSOME, the chromosome names; POSITION, the base pair positions; ALLELE1, the "first" allele of the SNPs; ALLELE2, the "second" allele of the SNPs; MAF, the minor allele frequencies; BETA, the estimated effect sizes as given by …
RSID	LOCI	RSID	CHROMOSOME	POSITION	ALLELE1	ALLELE2	MAF	BETA	SE	Z	PROB	LOG10BF	MEAN	SD	MEAN_INCL	SD_INCL
rs113902582	NADSYN1	11:71130312_A_G	11	71130312	A	G	0.169986	0.180038	0.0290844	6.19019	1	13.8434	-0.000198201	1.05466e-06	-0.000198201	1.05466e-06
rs1660827	NADSYN1	11:71039825_T_C	11	71039825	T	C	0.138756	-0.0477742	0.0311532	-1.53352	1	13.8434	-0.000198201	1.05466e-06	-0.000198201	1.05466e-06
rs1623080	NADSYN1	11:71138646_T_C	11	71138646	T	C	0.199161	-0.0778998	0.0269912	-2.88612	1	13.8434	-0.000198201	1.05466e-06	-0.000198201	1.05466e-06
rs2511279	NADSYN1	11:71130419_C_G	11	71130419	C	G	0.357657	0.0968683	0.0225894	4.28822	1	13.8434	-0.000198201	1.05466e-06	-0.000198201	1.05466e-06
rs76865413	NADSYN1	11:71155005_G_T	11	71155005	G	T	0.165836	0.216637	0.0291141	7.44097	1	13.8434	-0.000198201	1.05466e-06	-0.000198201	1.05466e-06
rs150990706	NADSYN1	11:70253766_A_G	11	70253766	A	G	0.0139009	0.121842	0.130295	0.935124	1	13.8434	-0.000198201	1.05466e-06	-0.000198201	1.05466e-06
rs142429264	NADSYN1	11:71021531_C_A	11	71021531	C	A	0.0166843	0.0861235	0.122491	0.703101	1	13.8434	-0.000198201	1.05466e-06	-0.000198201	1.05466e-06
rs1792275	NADSYN1	11:71140156_C_T	11	71140156	C	T	0.357558	0.0518645	0.0226946	2.28532	1	13.8434	-0.000198201	1.05466e-06	-0.000198201	1.05466e-06
rs79366599	NADSYN1	11:71251581_T_C	11	71251581	T	C	0.0912661	-0.00894273	0.0382874	-0.233568	1	13.8434	-0.000198201	1.05466e-06	-0.000198201	1.05466e-06
rs186415478	NADSYN1	11:70922534_C_T	11	70922534	C	T	0.0202689	-0.038883	0.0897075	-0.433442	1	13.8434	-0.000198201	1.05466e-06	-0.000198201	1.05466e-06
rs181069604	GC	4:72669192_T_G	4	72669192	T	G	0.0279214	-0.384964	0.0725981	-5.30267	1	13.8638	-0.000673486	5.0084e-07	-0.000673486	5.00839e-07
rs222010	GC	4:72631744_T_C	4	72631744	T	C	0.328201	0.0766207	0.022621	3.38715	1	13.8638	-0.000673486	5.0084e-07	-0.000673486	5.00839e-07
rs1491714	GC	4:72704419_T_C	4	72704419	T	C	0.433418	-0.0600556	0.0217095	-2.76633	1	13.8638	-0.000673486	5.0084e-07	-0.000673486	5.00839e-07
rs113955218	GC	4:73377234_C_T	4	73377234	C	T	0.0225302	0.0241532	0.135202	0.178645	1	13.8638	-0.000673486	5.0084e-07	-0.000673486	5.00839e-07
[truncated: 54 more rows]

## Sheet: Supplementary Dataset 5
Supplementary Dataset 5: eQTL Summary Statistics for Multiple Tissues
[truncated: 53 more rows]

## Sheet: Supplementary Dataset 6
Supplementary Dataset 6: Gene Associations for OSBPL11 from the Harmonizome Database
[truncated: 3,908 more rows]

[truncated: 1 more sheets: Supplementary Dataset 7]
